# Supplementary material for: Technical Performance of a 430-Gene Preventative Genomics Assay to Identify Multiple Variant Types Associated with Adult-Onset Monogenic Conditions, Susceptibility Loci, and Pharmacogenetic Insights
Source: J Pers Med. 2022 Apr 21;12(5):667. doi: 10.3390/jpm12050667 (PMC9147210; doi:10.3390/jpm12050667)
Supplement: Supplementary file 1 [file jpm-12-00667-s001.zip]

Archive with 1 entries (1 files):
- jpm-1646052-supplementary.xlsx
