# Supplementary material for: Technical Performance of a 430-Gene Preventative Genomics Assay to Identify Multiple Variant Types Associated with Adult-Onset Monogenic Conditions, Susceptibility Loci, and Pharmacogenetic Insights
Source: J Pers Med. 2022 Apr 21;12(5):667. doi: 10.3390/jpm12050667 (PMC9147210; doi:10.3390/jpm12050667)
Supplement: Supplementary file 1 [file jpm-12-00667-s001.zip › jpm-1646052-supplementary.xlsx]

## Sheet: Table S1 (Samples)
ID	Sex	Sample Source	Sample Type	Category	Description
CAP 1	Female	Phosphorus	DNA from cell line	Control	Proficiency Control
CAP 2	Male	Phosphorus	DNA from cell line	Control	Proficiency Control
HG00109	Male	1000 Genome	DNA from cell line	Control	Reproducibility Control
				HLA	NM_002116.7:HLA-A - *01:01/*02:05
				HLA	NM_005514.7:HLA-B - *08:01/*44:02
				HLA	NM_002117.5:HLA-C - *05:01/*07:01
				HLA	NM_002124.3:HLA-DRB1 - *03:01/*15:01
HG00428	Female	1000 Genome	DNA from cell line	Control	Reproducibility Control
				HLA	NM_002116.7:HLA-A - *24:02/*30:01
				HLA	NM_005514.7:HLA-B - *13:02/*46:01
				HLA	NM_002117.5:HLA-C - *01:02/*06:02
				HLA	NM_002124.3:HLA-DRB1 - *07:01/*11:01
HG01350	Male	1000 Genome	DNA from cell line	Control	Reproducibility Control
				HLA	NM_002116.7:HLA-A - *02:11/*24:02
				HLA	NM_005514.7:HLA-B - *40:04/*57:01
				HLA	NM_002117.5:HLA-C - *03:04/*06:02
				HLA	NM_002124.3:HLA-DRB1 - *04:11/*04:11
NA00999	Female	Coriell	DNA from cell line	SNP	NM_000492.3:CFTR - c.489+1G>T
				SNP	NM_000492.3:CFTR - c.1021_1022dupTC (p.Phe342fs)
NA01176	X	Coriell	DNA from cell line	Sex Aneuploidy	Turner Syndrome (Monosomy X)
NA01712	Male	Coriell	DNA from cell line	HLA	NM_002116.7:HLA-A - *03:01/*32:01
				HLA	NM_005514.7:HLA-B - *14:02/*15:02
NA01741	Male	Coriell	DNA from cell line	CNV	NM_000155.3:GALT - DEL Exons 1-11
NA01775	Male	Coriell	DNA from cell line	HLA	NM_002116.7:HLA-A - *30:01/*30:02
				HLA	NM_005514.7:HLA-B - *13:02
NA02000	Female	Coriell	DNA from cell line	CNV	NM_000527.4:LDLR - DEL Exons 1-14
				CNV	NM_017411.3:SMN2 - DEL Exons 8
NA02016	Female	Coriell	DNA from cell line	HLA	NM_002116.7:HLA-A - *02:01/*30:02
				HLA	NM_005514.7:HLA-B - *53:01/*58:01
				HLA	NM_002117.5:HLA-C - *04:01/*07:18
				HLA	NM_002124.3:HLA-DRB1 - *08:04/*14:54
				HLA	NM_002122.3:HLA-DQA1 - *01:05/*04:01
				HLA	NM_001243961.1:HLA-DQB1 - *04:02/*05:01
				HLA	NM_002121.5:HLA-DPB1 - *02:01/*03:01
				PGx	NM_000771.3:CYP2C9 - *1/*1
				PGx	NM_000769.2:CYP2C19 - *1/*2
				PGx	NM_000106.5:CYP2D6 - *2×2/*17
				PGx	NM_000463.2:UGT1A1 - *1/*1
NA02052	Female	Coriell	DNA from cell line	SNP	NM_000051.3:ATM - c.103C>T (p.Arg35Ter)
NA02252	Female	Coriell	DNA from cell line	CNV	NM_001282310.1:CATSPER2 - DEL 25 Exons
				HLA	NM_002116.7:HLA-A - *02:01/*32:01
				HLA	NM_005514.7:HLA-B - *40:01/*44:02
NA02339	Male	Coriell	DNA from cell line	CNV	NM_004006.2:DMD - DEL Exons 31-43
NA02408	Male	Coriell	DNA from cell line	CNV	NM_000527.4:LDLR - DEL Exons 13-15
NA02533	Female	Coriell	DNA from cell line	CNV	NM_020533.2:MCOLN1 - DEL Exons 1-7 (6,450bp)
NA02795	Male	Coriell	DNA from cell line	SNP	NM_000155.3:GALT - c.425T>A (p.Met142Lys)
				SNP	NM_000155.3:GALT - p.Val44Met
NA03223	Male	Coriell	DNA from cell line	SNP	NM_001127510.2:APC - c.1621C>T (p.Gln541Ter)
NA03782	Male	Coriell	DNA from cell line	CNV	NM_004006.2:DMD - DEL Exons 3-17
				CNV	NM_017411.3:SMN2 - DUP 4 Exons
NA04025	Male	Coriell	DNA from cell line	STR	NM_002024.5:FMR1 - c.-128GGM[645]
NA04099	Female	Coriell	DNA from cell line	CNV	NM_004006.2:DMD - DEL Exons 49-52
NA04315	Female	Coriell	DNA from cell line	CNV	NM_004006.2:DMD - DEL Exons 44 :148bp
NA04330	Male	Coriell	DNA from cell line	SNP	NM_000492.3:CFTR - c.313delA (p.Ile105fs)
				SNP	NM_000492.3:CFTR - c.1680-1G>A
NA05115	Male	Coriell	DNA from cell line	CNV	NM_004006.2:DMD - DEL Exons 45
NA05117	Female	Coriell	DNA from cell line	CNV	NM_004006.2:DMD - DEL 45 Exons
				CNV	NM_001282310.1:CATSPER2 - DEL 41 Exons
NA05124	Male	Coriell	DNA from cell line	CNV	NM_004006.2:DMD - DUP Exons 45-62
NA05170	Male	Coriell	DNA from cell line	CNV	NM_004006.2:DMD - DEL Exons 4-43
NA06852	Male	Coriell	DNA from cell line	STR	NM_002024.5:FMR1 - c.-128GGM[200]
NA06896	Female	Coriell	DNA from cell line	STR	NM_002024.5:FMR1 - c.-128GGM[118, 23]
NA06897	Male	Coriell	DNA from cell line	STR	NM_002024.5:FMR1 - c.-128GGM[477]
NA06907	Female	Coriell	DNA from cell line	CNV	NM_003783.3:B3GALT2&NM_024529.4:CDC73 - DEL 18 Exons
NA06910	Female	Coriell	DNA from cell line	STR	NM_002024.5:FMR1 - c.-128GGM[83, 30]
NA06911	Female	Coriell	DNA from cell line	STR	NM_002024.5:FMR1 - c.-128GGM[200, 30]
NA06968	Female	Coriell	DNA from cell line	STR	NM_002024.5:FMR1 - c.-128GGM[107, 23]
NA07000	Female	Coriell	DNA from cell line	PGx	NM_000767.4:CYP2B6 - *1/*1
				PGx	NM_000770.3:CYP2C8 - *1/*1
				PGx	NM_000769.2:CYP2C19 - *1/*17
				PGx	NM_000106.5:CYP2D6 - *2(*35)/*9
				PGx	NM_017460.5:CYP3A4 - *1/*1
				PGx	NM_000777.4:CYP3A5 - *1/*3
				PGx	NM_000110.3:DPYD - *1/*1
				PGx	NM_001346817.1:TPMT - *1/*1
NA07516	Female	Coriell	DNA from cell line	SNP	NM_001127510.2:APC - c.4612_4613delGA (p.Glu1538fs)
NA07517	Female	Coriell	DNA from cell line	SNP	NM_001127510.2:APC - c.4612_4613delGA (p.Glu1538fs)
NA07537	Female	Coriell	DNA from cell line	STR	NM_002024.5:FMR1 - c.-128GGM[200, 29]
NA07539	Male	Coriell	DNA from cell line	STR	NM_002024.5:FMR1 - c.-128GGM[23]
NA07543	Female	Coriell	DNA from cell line	STR	NM_002024.5:FMR1 - c.-128GGM[29, 20]
NA07692	Female	Coriell	DNA from cell line	CNV	NM_004006.2:DMD - DEL Exons 1-18
NA07862	Male	Coriell	DNA from cell line	STR	NM_002024.5:FMR1 - c.-128GGM[501_550]
NA09237	Male	Coriell	DNA from cell line	STR	NM_002024.5:FMR1 - c.-128GGM[935]
NA09301	Male	Coriell	DNA from cell line	HLA	NM_002116.7:HLA-A - *23:01/*30:01
				HLA	NM_005514.7:HLA-B - *13:02/*49:01
				HLA	NM_002117.5:HLA-C - *06:02/*07:01
				HLA	NM_002124.3:HLA-DRB1 - *07:01/*11:04
				HLA	NM_002122.3:HLA-DQA1 - *02:01/*05:05
				HLA	NM_001243961.1:HLA-DQB1 - *02:02/*03:01
				HLA	NM_002121.5:HLA-DPB1 - *04:01/*17:01
				PGx	NM_000771.3:CYP2C9 - *1/*1
				PGx	NM_000769.2:CYP2C19 - *1/*1 (*1/*17)
				PGx	NM_000106.5:CYP2D6 - *1/*2×2
				PGx	NM_000463.2:UGT1A1 - *28/*28
NA09326	XYY	Coriell	DNA from cell line	CNV	NM_001282310.1:CATSPER2 - DEL 41 Exons
				Sex Aneuploidy	Jacob's Syndrome (Trisomy XYY)
NA10798	Female	Coriell	DNA from cell line	CNV	NM_005332.2:HBZ&NM_000517.4:HBA2&NM_000558.4:HBA1 - DEL 30kb (Fil Type Deletion)
NA10871	Female	Coriell	DNA from cell line	SNP	NM_001005741.2:GBA - c.1226A>G (p.Asn409Ser)
NA11265	Female	Coriell	DNA from cell line	SNP	NM_000051.3:ATM - c.7638_7646delTAGAATTTC (p.Arg2547_Ser2549del)
NA11409	Male	Coriell	DNA from cell line	SNP	NM_000222.2:KIT - c.1990G>A (p.Gly664Arg)
NA11629	Female	Coriell	DNA from cell line	SNP	NM_020975.4:RET - c.2753T>C (p.Met918Thr)
NA11781	Female	Coriell	DNA from cell line	SNP	NM_000500.7:CYP21A2 - c.293-13C>G
NA11839	Male	Coriell	DNA from cell line	PGx	NM_000767.4:CYP2B6 - *1/*1:*15
				PGx	NM_000770.3:CYP2C8 - *1/*3
				PGx	NM_000769.2:CYP2C19 - *1/*1
				PGx	NM_000106.5:CYP2D6 - *1/*2
				PGx	NM_017460.5:CYP3A4 - *1/*1B
				PGx	NM_000777.4:CYP3A5 - *1/*3
				PGx	NM_000110.3:DPYD - *1/*1
				PGx	NM_000015.2:NAT2 - *4/*5
				PGx	NM_001346817.1:TPMT - *1/*1
				PGx	NM_000463.2:UGT1A1 - *1/*1
NA12336	Female	Coriell	DNA from cell line	PGx	NM_000767.4:CYP2B6 - *1/*6
				PGx	NM_000770.3:CYP2C8 - *1/*1
				PGx	NM_000769.2:CYP2C19 - *17/*17
				PGx	NM_000106.5:CYP2D6 - *5/*41
				PGx	NM_017460.5:CYP3A4 - *1/*1
				PGx	NM_000777.4:CYP3A5 - *3/*3
				PGx	NM_000110.3:DPYD - *1/*9
				PGx	NM_001346817.1:TPMT - *1/*1
NA12878	Female	Coriell	DNA from cell line	PGx	NM_000767.4:CYP2B6 - *1/*1
				PGx	NM_000770.3:CYP2C8 - *1/*3
				PGx	NM_000769.2:CYP2C19 - *1/*2
				PGx	NM_000106.5:CYP2D6 - *3/*4+*68
				PGx	NM_017460.5:CYP3A4 - *1/*1
				PGx	NM_000777.4:CYP3A5 - *3/*3
				PGx	NM_000110.3:DPYD - :*4/*1
				PGx	NM_000015.2:NAT2 - *4/*5
				PGx	NM_001346817.1:TPMT - *1/*1
				PGx	NM_000463.2:UGT1A1 - *1/*28
NA13705	Female	Coriell	DNA from cell line	SNP	NM_007300.3:BRCA1 - c.3756_3759delGTCT (p.Ser1253fs)
NA13707	Female	Coriell	DNA from cell line	SNP	NM_007300.3:BRCA1 - c.1175_1214delTGTTAGGTTCTGATGACTCACATGATGGGGAGTCTGAATC (p.Leu392fs)
NA13712	Female	Coriell	DNA from cell line	CNV	NM_139281.2:WDR36 - DUP 15 Exons
NA14091	Female	Coriell	DNA from cell line	SNP	NM_007300.3:BRCA1 - c.5329dupC (p.Gln1777fs)
NA14622	Female	Coriell	DNA from cell line	SNP	NM_000059.3:BRCA2 - c.6275_6276delTT (p.Leu2092fs)
NA14624	Male	Coriell	DNA from cell line	SNP	NM_000059.3:BRCA2 - c.5722_5723delCT (p.Leu1908fs)
NA14652	Male	Coriell	DNA from cell line	SNP	NM_000410.3:HFE - c.845G>A (p.Cys282Tyr)
NA14652	Male	Coriell	DNA from cell line	SNP	NM_000410.3:HFE - c.187C>G (p.His63Asp)
NA14732	Female	Coriell	DNA from cell line	CNV	NM_000500.7:CYP21A2 - DEL Full Gene
NA14733	Male	Coriell	DNA from cell line	CNV	NM_000500.7:CYP21A2 - DEL 30kb
NA14734	Male	Coriell	DNA from cell line	CNV	NM_000500.7:CYP21A2 - DEL 30kb
NA14899	Male	Coriell	DNA from cell line	SNP	NM_000130.4:F5 - c.1601A= (p.Gln534=)
NA16000	Female	Coriell	DNA from cell line	CNV	NM_017411.3:SMN2 - DUP 4 Exons
				CNV	NM_078474.2:TM2D3 - DUP 22 Exons
				SNP	NM_001330358.1:MTHFR - c.788C>T (p.Ala263Val)
				SNP	NM_000410.3:HFE - c.187C>G (p.His63Asp)
NA16267	Male	Coriell	DNA from cell line	SNP	NM_000518.4:HBB - c.20A>T (p.Glu7Val)
NA16533	Female	Coriell	DNA from cell line	SNP	NM_001195132.1:CDKN2A - c.225_243delCGCCACTCTCACCCGACCC (p.Ala76fs)
NA16654	Male	Coriell	DNA from cell line	HLA	NM_002116.7:HLA-A - *24:02/*26:01
				HLA	NM_005514.7:HLA-B - *15:01/*51:01
				HLA	NM_002117.5:HLA-C - *04:01/*15:02
				HLA	NM_002124.3:HLA-DRB1 - *08:03/*12:02
				HLA	NM_002122.3:HLA-DQA1 - *01:03/*06:01
				HLA	NM_001243961.1:HLA-DQB1 - *03:01/*06:01
				HLA	NM_002121.5:HLA-DPB1 - *02:01/*05:01
				PGx	NM_000771.3:CYP2C9 - *1/*1
				PGx	NM_000769.2:CYP2C19 - *1/*2
				PGx	NM_000106.5:CYP2D6 - *10+*36/*10+*36
				PGx	NM_000463.2:UGT1A1 - *1/*1
NA17119	Female	Coriell	DNA from cell line	HLA	NM_002116.7:HLA-A - *03:01/*74:01
				HLA	NM_005514.7:HLA-B - *35:01/*42:02
				HLA	NM_002117.5:HLA-C - *07:18/*17:01
				HLA	NM_002124.3:HLA-DRB1 - *08:04/*08:06
				HLA	NM_002122.3:HLA-DQA1 - *01:02/*05:05
				HLA	NM_001243961.1:HLA-DQB1 - *03:01/*06:02
				HLA	NM_002121.5:HLA-DPB1 - *131:01/*584:01
				PGx	NM_000771.3:CYP2C9 - *1/*1
				PGx	NM_000769.2:CYP2C19 - *1/*1 :*1/*17
				PGx	NM_000106.5:CYP2D6 - *1/*2
				PGx	NM_000463.2:UGT1A1 - *1/*37
NA17280	Male	Coriell	DNA from cell line	HLA	NM_002116.7:HLA-A - *01:01/*11:01
				HLA	NM_005514.7:HLA-B - *08:01/*18:01
				HLA	NM_002117.5:HLA-C - *07:01/*07:01
				HLA	NM_002124.3:HLA-DRB1 - *03:01/*11:04
				HLA	NM_002122.3:HLA-DQA1 - *05:01/*05:05
				HLA	NM_001243961.1:HLA-DQB1 - *02:01/*03:01
				HLA	NM_002121.5:HLA-DPB1 - *04:01/*04:02
				PGx	NM_000771.3:CYP2C9 - *1/*2
				PGx	NM_000769.2:CYP2C19 - *1/*8
				PGx	NM_000106.5:CYP2D6 - *2/*3
				PGx	NM_000463.2:UGT1A1 - *1/*1
NA17438	Female	Coriell	DNA from cell line	HLA	NM_002116.7:HLA-A - *24:02/*68:03
				HLA	NM_005514.7:HLA-B - *35:01/*52:01
				HLA	NM_002117.5:HLA-C - *03:03/*04:01
				HLA	NM_002124.3:HLA-DRB1 - *04:07/*14:06
				HLA	NM_002122.3:HLA-DQA1 - *03:01/*05:03
				HLA	NM_001243961.1:HLA-DQB1 - *03:01/*03:02
				HLA	NM_002121.5:HLA-DPB1 - *04:02/*14:01
				PGx	NM_000771.3:CYP2C9 - *1/*2
				PGx	NM_000769.2:CYP2C19 - *1/*1
				PGx	NM_000106.5:CYP2D6 - *2/*4
				PGx	NM_000463.2:UGT1A1 - *28/*37
NA17454	Male	Coriell	DNA from cell line	PGx	NM_000767.4:CYP2B6 - *1/*6
				PGx	NM_000770.3:CYP2C8 - *1/*1
				PGx	NM_000769.2:CYP2C19 - *1/*1
				PGx	NM_000106.5:CYP2D6 - *1×2/*2×2
				PGx	NM_017460.5:CYP3A4 - *1/*1
				PGx	NM_000777.4:CYP3A5 - *1/*3
				PGx	NM_000110.3:DPYD - *1/*1
				PGx	NM_000015.2:NAT2 - *4/*5
				PGx	NM_001346817.1:TPMT - *1/*1
				PGx	NM_000463.2:UGT1A1 - *1/*28
NA17657	Male	Coriell	DNA from cell line	PGx	NM_000767.4:CYP2B6 - *1/*6
				PGx	NM_000770.3:CYP2C8 - *1/*1
				PGx	NM_000769.2:CYP2C19 - *1/*1
				PGx	NM_000106.5:CYP2D6 - *4/*9
				PGx	NM_017460.5:CYP3A4 - *1/*1
				PGx	NM_000777.4:CYP3A5 - *1/*3
				PGx	NM_000110.3:DPYD - *1/*1
				PGx	NM_000015.2:NAT2 - *6/*7
				PGx	NM_001346817.1:TPMT - *1/*1
				PGx	NM_000463.2:UGT1A1 - *28/*28
NA17879	XXY	Coriell	DNA from cell line	Sex Aneuploidy	Klinefelter Syndrome (Trisomy XXY)
NA18024	Male	Coriell	DNA from cell line	Control	External Control
NA18062	Female	Coriell	DNA from cell line	Control	External Control
NA18333	Male	Coriell	DNA from cell line	Y Chromosome Microdeletion	CNV (arr Yq11.222q11.23(19064550-26725428)x0)
NA18509	Male	Coriell	DNA from cell line	PGx	NM_000767.4:CYP2B6 - *1/*6
				PGx	NM_000770.3:CYP2C8 - *1/*1
				PGx	NM_000769.2:CYP2C19 - *2/*2
				PGx	NM_000106.5:CYP2D6 - *2/*17
				PGx	NM_017460.5:CYP3A4 - *1/*1B
				PGx	NM_000777.4:CYP3A5 - *1/*7
				PGx	NM_000110.3:DPYD - *9/*9
				PGx	NM_000015.2:NAT2 - no consensus :*12/*13
				PGx	NM_001346817.1:TPMT - *1/*1
				PGx	NM_000463.2:UGT1A1 - *1/*28
NA18668	Male	Coriell	DNA from cell line	SNP	NM_000492.3:CFTR - c.1521_1523delCTT (p.Phe508del)
NA18855	Female	Coriell	DNA from cell line	PGx	NM_000767.4:CYP2B6 - *6/*6
				PGx	NM_000770.3:CYP2C8 - *1/*1
				PGx	NM_000769.2:CYP2C19 - *1(*27)/*2
				PGx	NM_000106.5:CYP2D6 - *1/*5
				PGx	NM_017460.5:CYP3A4 - *1/*1B
				PGx	NM_000777.4:CYP3A5 - *3/*6
				PGx	NM_000110.3:DPYD - *9/*9
				PGx	NM_000015.2:NAT2 - no consensus (*13)/*6
				PGx	NM_001346817.1:TPMT - *1/*3C
				PGx	NM_000463.2:UGT1A1 - *28/*28
NA18939	Female	Coriell	DNA from cell line	HLA	NM_002116.7:HLA-A - *11:01/*31:01
				HLA	NM_005514.7:HLA-B - *27:04/*67:01
				HLA	NM_002117.5:HLA-C - *07:02/*12:02
				HLA	NM_002124.3:HLA-DRB1 - *15:01/*15:01
NA18942	Female	Coriell	DNA from cell line	PGx	NM_000767.4:CYP2B6 - *1/*2
				PGx	NM_000770.3:CYP2C8 - *1/*1
				PGx	NM_000769.2:CYP2C19 - *1/*1
				PGx	NM_000106.5:CYP2D6 - *2/*2
				PGx	NM_017460.5:CYP3A4 - *1/*1
				PGx	NM_000777.4:CYP3A5 - *3/*3
				PGx	NM_000110.3:DPYD - *1/*1
				PGx	NM_000015.2:NAT2 - *4/*6
				PGx	NM_001346817.1:TPMT - *1/*1
				PGx	NM_000463.2:UGT1A1 - *1/*28
NA18980	Female	Coriell	DNA from cell line	HLA	NM_002116.7:HLA-A - *11:02/*31:01
				HLA	NM_005514.7:HLA-B - *13:01/*40:01
				HLA	NM_002117.5:HLA-C - *03:03/*03:04
				HLA	NM_002124.3:HLA-DRB1 - *08:03/*12:02
				PGx	NM_000767.4:CYP2B6 - *6/*6
				PGx	NM_000770.3:CYP2C8 - *1/*1
				PGx	NM_000769.2:CYP2C19 - *1/*1
				PGx	NM_000106.5:CYP2D6 - (*10[*36])/*2
				PGx	NM_017460.5:CYP3A4 - *1/*1
				PGx	NM_000777.4:CYP3A5 - *1/*3
				PGx	NM_000110.3:DPYD - *1/*1
				PGx	NM_000015.2:NAT2 - *4/*7
				PGx	NM_001346817.1:TPMT - *1/*1
				PGx	NM_000463.2:UGT1A1 - *6/*6
NA19109	Female	Coriell	DNA from cell line	PGx	NM_000767.4:CYP2B6 - *1/*6
				PGx	NM_000770.3:CYP2C8 - *2/*2
				PGx	NM_000769.2:CYP2C19 - *17/*17
				PGx	NM_000106.5:CYP2D6 - *2×2/*29
				PGx	NM_017460.5:CYP3A4 - *1B/*1B(*15)
				PGx	NM_000777.4:CYP3A5 - *1/*3
				PGx	NM_000110.3:DPYD - *1/*9
				PGx	NM_000015.2:NAT2 - *4/*6
				PGx	NM_001346817.1:TPMT - *1/*1
				PGx	NM_000463.2:UGT1A1 - *1/*1
NA19174	Male	Coriell	DNA from cell line	PGx	NM_000767.4:CYP2B6 - *6/*18
				PGx	NM_000770.3:CYP2C8 - *1/*1
				PGx	NM_000769.2:CYP2C19 - *1/*2
				PGx	NM_000106.5:CYP2D6 - *4/*40
				PGx	NM_017460.5:CYP3A4 - *1B/*1B
				PGx	NM_000777.4:CYP3A5 - *1/*6
				PGx	NM_000110.3:DPYD - *1/*1
				PGx	NM_000015.2:NAT2 - *4/*5 or *5/*6
				PGx	NM_001346817.1:TPMT - *1/*1
				PGx	NM_000463.2:UGT1A1 - *1/*28
NA19226	Male	Coriell	DNA from cell line	PGx	NM_000767.4:CYP2B6 - *18/(*20) or *6/*18
				PGx	NM_000770.3:CYP2C8 - *1/*1
				PGx	NM_000769.2:CYP2C19 - *1/*2
				PGx	NM_000106.5:CYP2D6 - *2/*2×2
				PGx	NM_017460.5:CYP3A4 - *1B/*1B(*15)
				PGx	NM_000777.4:CYP3A5 - *1/*6
				PGx	NM_000110.3:DPYD - *1/*9
				PGx	NM_000015.2:NAT2 - *4/*5
				PGx	NM_001346817.1:TPMT - *1/*1
				PGx	NM_000463.2:UGT1A1 - *1/*1
NA19654	Female	Coriell	DNA from cell line	HLA	NM_002116.7:HLA-A - *26:01/*68:01
				HLA	NM_005514.7:HLA-B - *18:06/*40:02
				HLA	NM_002117.5:HLA-C - *03:04/*07:01
				HLA	NM_002124.3:HLA-DRB1 - *04:07/*11:04
NA19920	Male	Coriell	DNA from cell line	HLA	NM_002116.7:HLA-A - *30:02/*74:01
				HLA	NM_005514.7:HLA-B - *08:01/*57:03
				HLA	NM_002117.5:HLA-C - *07:01/*07:01
				HLA	NM_002124.3:HLA-DRB1 - *03:01/*15:03
				HLA	NM_001243961.1:HLA-DQB1 - *02:01/*06:02
				PGx	NM_000767.4:CYP2B6 - *6/*6
				PGx	NM_000770.3:CYP2C8 - *1/*1
				PGx	NM_000769.2:CYP2C19 - *1/*1
				PGx	NM_000106.5:CYP2D6 - *1/*4×2
				PGx	NM_017460.5:CYP3A4 - *1B/*1B
				PGx	NM_000777.4:CYP3A5 - *7/*7
				PGx	NM_000110.3:DPYD - *9/*9
				PGx	NM_000015.2:NAT2 - *6/*6
				PGx	NM_001346817.1:TPMT - *1/*3C
				PGx	NM_000463.2:UGT1A1 - (*37)/*60
NA20089	Female	Coriell	DNA from cell line	CNV	NM_000152.4:GAA - DEL Exons 7-15
NA20234	Female	Coriell	DNA from cell line	STR	FMR1 Wildtype (repeat sizes of 31 and 46)
NA20236	Female	Coriell	DNA from cell line	STR	NM_002024.5:FMR1 - c.-128GGM[31, 53]
NA20435	Male	Coriell	DNA from cell line	Y Chromosome Microdeletion	45,X/46,X,del(Y)(q11) mosaicism
NA20850	Male	Coriell	DNA from cell line	HLA	NM_002116.7:HLA-A - *01:01/*02:03
				HLA	NM_005514.7:HLA-B - *35:03/*38:02
				HLA	NM_002117.5:HLA-C - *04:01/*07:02
				HLA	NM_002124.3:HLA-DRB1 - *07:01/*15:04
NA21080	Female	Coriell	DNA from cell line	SNP	NM_000492.3:CFTR - c.262_263delTT (p.Leu88fs)
NA21116	Male	Coriell	DNA from cell line	HLA	NM_002116.7:HLA-A - *24:02/*24:17
				HLA	NM_005514.7:HLA-B - *08:01/*40:06
				HLA	NM_002117.5:HLA-C - *01:02/*07:02
				HLA	NM_002124.3:HLA-DRB1 - *03:01/*15:01
NA21939	Female	Coriell	DNA from cell line	CNV	NM_000138.4:FBN1 - DEL Exons 42-43
NA21952	Male	Coriell	DNA from cell line	SNP	NM_000138.4:FBN1 - c.6331T>C (p.Cys2111Arg)
NA22031	Male	Coriell	DNA from cell line	Y Chromosome Microdeletion	CNV (arr Yq11.222q11.223(19069178-23045444)x0; Y chromosome deletion: all of AZFb is deleted)
NA22032	Male	Coriell	DNA from cell line	Y Chromosome Microdeletion	CNV (arr Yq11.223q11.23(24258486-26566631)x0)
NA23087	Female	Coriell	DNA from cell line	CNV	NM_004006.2:DMD - DUP Exons 2-30
NA23099	Female	Coriell	DNA from cell line	CNV	NM_004006.2:DMD - DUP Exons 8-17
				CNV	NM_139281.2:WDR36 - DEL 7 Exons
NA23127	Male	Coriell	DNA from cell line	CNV	NM_004006.2:DMD - DUP Exons 27-28
NA23159	Male	Coriell	DNA from cell line	CNV	NM_004006.2:DMD - DUP Exons 17 (176bp)
NA23163	Female	Coriell	DNA from cell line	SNP	NM_000268.3:NF2 - c.1026_1027delAG
NA23348	Female	Coriell	DNA from cell line	PGx	NM_000767.4:CYP2B6 - *1/*7
				PGx	NM_000770.3:CYP2C8 - *1/*3
				PGx	NM_000769.2:CYP2C19 - *8/*17
				PGx	NM_000106.5:CYP2D6 - *7/*35
				PGx	NM_017460.5:CYP3A4 - *1/*1
				PGx	NM_000777.4:CYP3A5 - *3/*3
				PGx	NM_000110.3:DPYD - *1/*1
				PGx	NM_000015.2:NAT2 - *4/*5
				PGx	NM_001346817.1:TPMT - *1/*1
				PGx	NM_000463.2:UGT1A1 - *1/*28
NA23385	Male	Coriell	DNA from cell line	CNV	NM_000238.3:KCNH2 - DEL Exons 12-14
NA23688	Male	Coriell	DNA from cell line	Control	External Control
NA23877	Male	Coriell	DNA from cell line	PGx	NM_000767.4:CYP2B6 - *1/*1
				PGx	NM_000770.3:CYP2C8 - *1/*4
				PGx	NM_000769.2:CYP2C19 - *1/*2
				PGx	NM_000106.5:CYP2D6 - *15/*41
				PGx	NM_017460.5:CYP3A4 - *1/*1
				PGx	NM_000777.4:CYP3A5 - *3/*3
				PGx	NM_000110.3:DPYD - *1/*1
				PGx	NM_000015.2:NAT2 - *4/*5
				PGx	NM_001346817.1:TPMT - *1/*1
				PGx	NM_000463.2:UGT1A1 - *1/*28
Sample 1	Male	Phosphorus	Blood	Control	Blood Control
Sample 2	Male	Phosphorus	Saliva	Control	Saliva Control
Sample 3	Female	Phosphorus	Saliva	CNV	NM_017411.3:SMN2 - DEL 8 Exons
				Control	Saliva Control
Sample 4	Male	Phosphorus	Blood	Control	Blood Control
Sample 5	Male	Phosphorus	Blood	Control	Blood Control
Sample 6	Female	Phosphorus	Blood	CNV	NM_001040114.1:MYH11&NM_001143979.1:NDE1 - DUP 164 Exons
				Control	Saliva Control
Sample 7	Male	Phosphorus	Saliva	Control	Saliva Control
Sample 8	Male	Phosphorus	Blood	Control	Blood Control
Sample 9	Female	Phosphorus	Saliva	Control	Saliva Control
Sample 10	Male	Phosphorus	Saliva	Control	Saliva Control
Sample 11	Female	Phosphorus	Saliva	Control	Saliva Control
Sample 12	Female	Phosphorus	Blood	Control	Blood Control
Sample 13	Female	Phosphorus	Blood	CNV	NM_000344.3:SMN1&NM_017411.3:SMN2 - DEL 33 Exons
				Control	Blood Control
Sample 14	Male	Phosphorus	Saliva	Control	Saliva Control
Sample 15	Female	Phosphorus	Blood	Control	Blood Control
Sample 16	Male	Phosphorus	Blood	Control	Blood Control
Sample 17	Female	Phosphorus	Blood	Control	Blood Control
Sample 18	Female	Phosphorus	Blood	Control	Blood Control
Sample 19	Female	Phosphorus	Saliva	Control	Saliva Control
Sample 20	Female	Phosphorus	Blood	Control	Blood Control
Sample 21	Male	Phosphorus	Saliva	Control	Saliva Control
Sample 22	Female	Phosphorus	Saliva	Control	Saliva Control
Sample 23	Male	Phosphorus	Blood	Control	Blood Control
Sample 24	Male	Phosphorus	Blood	Control	Blood Control
Sample 25	Female	Phosphorus	Blood	Control	Blood Control
Sample 26	Female	Phosphorus	Blood	Control	Blood Control
Sample 27	Male	Phosphorus	Blood	PGx	NM_000110.3:DPYD - *9A/*13
				PGx	NM_000106.5:CYP2D6 - *4/*41
Sample 28	Female	Phosphorus	Blood	PGx	NM_000015.2:NAT2 - *7/*7
Sample 29	Male	Phosphorus	Blood	PGx	NM_001346817.1:TPMT - *1/*3A OR *3B/*3C
				PGx	NM_000110.3:DPYD - 2A/*9A
Sample 30	Male	Phosphorus	Blood	PGx	NM_018283.3:NUDT15 - *1/*2 OR *3/*6
Sample 31	Male	Phosphorus	Blood	PGx	NM_000110.3:DPYD - *9A/rs67376798 A
Sample 32	Female	Phosphorus	Blood	PGx	NM_000767.4:CYP2B6 - *6/*18
				PGx	NM_001346817.1:TPMT - *1/*3C
Sample 33	Male	Phosphorus	Blood	PGx	NM_000110.3:DPYD - *6/*9A+*6
Sample 34	Female	Phosphorus	Blood	PGx	NM_000106.5:CYP2D6 - *3/*35
Sample 35	Female	Phosphorus	Blood	PGx	NM_000106.5:CYP2D6 - *17/*29
Sample 36	Female	Phosphorus	Blood	PGx	NM_000106.5:CYP2D6 - *1/*6
Sample 37	Female	Phosphorus	Blood	PGx	NM_000110.3:DPYD - *9A/*9A+*6
Sample 38	Female	Phosphorus	Blood	PGx	NM_000106.5:CYP2D6 - *4/*17
Sample 39	Female	Phosphorus	Blood	PGx	NM_000771.3:CYP2C9 - *3/*6
Sample 40	Female	Phosphorus	Blood	PGx	NM_000771.3:CYP2C9 - *1/*9
Sample 41	Female	Phosphorus	Blood	PGx	NM_001346817.1:TPMT - *1/*8
Sample 42	Female	Phosphorus	Blood	PGx	NM_000106.5:CYP2D6 - *4/*59
Sample 43	Female	Phosphorus	Blood	PGx	NM_000463.2:UGT1A1 - *80+*28/*80+*37
Sample 44	Female	Phosphorus	Saliva	PGx	NM_000106.5:CYP2D6 - *2/*59
Sample 45	Female	Phosphorus	Blood	PGx	NM_000767.4:CYP2B6 - *1/*36 OR *6/*22
Sample 46	Female	Phosphorus	Blood	PGx	NM_000106.5:CYP2D6 - *2/*49
Sample 47	Male	Phosphorus	Blood	PGx	NM_000463.2:UGT1A1 - *80+*28/*80+*28

## Sheet: Table S2 (Genes and Diseases)
Gene	Transcript	Disease Group	GeneCompass Segment
ACTA2	NM_001141945.2	Cardiovascular	Monogenic
ACTC1	NM_005159.4	Cardiovascular	Monogenic
ACTN2	NM_001278343.1	Cardiovascular	Monogenic
ACVRL1	NM_000020.2	Cardiovascular	Monogenic
AKAP9	NM_005751.4	Cardiovascular	Monogenic
APOB	NM_000384.2	Cardiovascular	Monogenic
BAG3	NM_004281.3	Cardiovascular	Monogenic
BMPR2	NM_001204.6	Cardiovascular	Monogenic
CACNB2	NM_201596.2	Cardiovascular	Monogenic
CALM1	NM_006888.4	Cardiovascular	Monogenic
CALM2	NM_001305624.1	Cardiovascular	Monogenic
CALM3	NM_005184.3	Cardiovascular	Monogenic
CASQ2	NM_001232.3	Cardiovascular	Monogenic
CAV1	NM_001753.4	Cardiovascular	Monogenic
CAV3	NM_033337.2	Cardiovascular	Monogenic
COL3A1	NM_000090.3	Cardiovascular	Monogenic
CRYAB	NM_001885.2	Cardiovascular	Monogenic
CSRP3	NM_003476.4	Cardiovascular	Monogenic
DES	NM_001927.3	Cardiovascular	Monogenic
DMD	NM_004006.2	Cardiovascular	Monogenic
DSC2	NM_024422.4	Cardiovascular	Monogenic
DSG2	NM_001943.4	Cardiovascular	Monogenic
DSP	NM_004415.3	Cardiovascular	Monogenic
EMD	NM_000117.2	Cardiovascular	Monogenic
ENG	NM_001114753.2	Cardiovascular	Monogenic
FBN1	NM_000138.4	Cardiovascular	Monogenic
FHL1	NM_001159702.2	Cardiovascular	Monogenic
FKRP	NM_001039885.2	Cardiovascular	Monogenic
FLNC	NM_001458.4	Cardiovascular	Monogenic
GLA	NM_000169.2	Cardiovascular	Monogenic
GPD1L	NM_015141.3	Cardiovascular	Monogenic
HCN4	NM_005477.2	Cardiovascular	Monogenic
JUP	NM_002230.2	Cardiovascular	Monogenic
KCNE1	NM_000219.5	Cardiovascular	Monogenic
KCNE2	NM_172201.1	Cardiovascular	Monogenic
KCNE3	NM_005472.4	Cardiovascular	Monogenic
KCNH2	NM_000238.3	Cardiovascular	Monogenic
KCNJ2	NM_000891.2	Cardiovascular	Monogenic
KCNQ1	NM_000218.2	Cardiovascular	Monogenic
LAMP2	NM_001122606.1	Cardiovascular	Monogenic
LDLR	NM_000527.4	Cardiovascular	Monogenic
LDLRAP1	NM_015627.2	Cardiovascular	Monogenic
LOX	NM_002317.6	Cardiovascular	Monogenic
MYBPC3	NM_000256.3	Cardiovascular	Monogenic
MYH11	NM_001040114.1	Cardiovascular	Monogenic
MYH7	NM_000257.3	Cardiovascular	Monogenic
MYL2	NM_000432.3	Cardiovascular	Monogenic
MYL3	NM_000258.2	Cardiovascular	Monogenic
NKX2-5	NM_004387.3	Cardiovascular	Monogenic
PCSK9	NM_174936.3	Cardiovascular	Monogenic
PKP2	NM_004572.3	Cardiovascular	Monogenic
PLN	NM_002667.4	Cardiovascular	Monogenic
PRKAG2	NM_016203.3	Cardiovascular	Monogenic
PRKG1	NM_006258.3	Cardiovascular	Monogenic
RBM20	NM_001134363.2	Cardiovascular	Monogenic
RYR2	NM_001035.2	Cardiovascular	Monogenic
SCN5A	NM_001099404.1	Cardiovascular	Monogenic
SGCD	NM_000337.5	Cardiovascular	Monogenic
SMAD3	NM_005902.3	Cardiovascular	Monogenic
TCAP	NM_003673.3	Cardiovascular	Monogenic
TGFB2	NM_001135599.3	Cardiovascular	Monogenic
TGFB3	NM_003239.4	Cardiovascular	Monogenic
TGFBR1	NM_001306210.1	Cardiovascular	Monogenic
TGFBR2	NM_001024847.2	Cardiovascular	Monogenic
TMEM43	NM_024334.2	Cardiovascular	Monogenic
TNNC1	NM_003280.2	Cardiovascular	Monogenic
TNNI3	NM_000363.4	Cardiovascular	Monogenic
TNNT2	NM_001276345.1	Cardiovascular	Monogenic
TPM1	NM_001018006.1	Cardiovascular	Monogenic
TTR	NM_000371.3	Cardiovascular	Monogenic
VCL	NM_014000.2	Cardiovascular	Monogenic
APOC1	NM_001321066.1	Cardiovascular	Disease Susceptibility
ITGB3	NM_000212.2	Cardiovascular	Disease Susceptibility
ADCY9	NM_001116.3	Cardiovascular	Drug Response
ASIC2	NM_183377.1	Cardiovascular	Drug Response
COQ2	NM_015697.7	Cardiovascular	Drug Response
HMGCR	NM_000859.2	Cardiovascular	Drug Response
KIF6	NM_145027.4	Cardiovascular	Drug Response
LPA	NM_005577.2	Cardiovascular	Drug Response
APOA2	NM_001643.1	Cardiovascular, Diet & Nutrition	Monogenic, Wellness
LIPC	NM_000236.2	Cardiovascular, Diet & Nutrition	Monogenic, Wellness
NOS3	NM_000603.4	Cardiovascular, Diet & Nutrition, Endocrinology, Immunology, Oncology, Ophthalmology	Wellness, Drug Response
ADD1	NM_014189.3	Cardiovascular, Diet & Nutrition, Hearing Loss	Disease Susceptibility, Wellness, Drug Response
CETP	NM_000078.2	Cardiovascular, Diet & Nutrition, Ophthalmology	Monogenic, Wellness, Drug Response
CYP4F2	NM_001082.4	Cardiovascular, Diet & Nutrition, Pain Management, Reproductive Health	Wellness, Drug Response
CYP1A2	NM_000761.4	Cardiovascular, Diet & Nutrition, Psychiatry, Sleep	Wellness, Drug Response
COL5A1	NM_001278074.1	Cardiovascular, Fitness & Exercise	Monogenic, Wellness
MYLK	NM_053025.3	Cardiovascular, Fitness & Exercise	Monogenic, Wellness
ACE	NM_000789.3	Cardiovascular, Endocrinology, Fitness & Exercise, Infectious Disease, Ophthalmology, Psychiatry, Reproductive Health	Monogenic, Wellness, Drug Response
COL1A1	NM_000088.3	Cardiovascular, Fitness & Exercise, Other Health Conditions	Monogenic, Wellness
HLA-B	NM_005514.7	Cardiovascular, Endocrinology, Immunology, Infectious Disease, Neurology, Oncology, Ophthalmology	Disease Susceptibility, Drug Response
CYP2C19	NM_000769.2	Cardiovascular, Gastroenterology, Infectious Disease, Neurology, Pain Management, Psychiatry, Reproductive Health	Drug Response
HLA-C	NM_002117.5	Cardiovascular, Endocrinology, Immunology, Infectious Disease, Oncology, Ophthalmology	Drug Response
ABCB1	NM_000927.4	Cardiovascular, Gastroenterology, Immunology, Infectious Disease, Oncology, Ophthalmology, Pain Management, Psychiatry	Drug Response
CYP2D6	NM_000106.5	Cardiovascular, Endocrinology, Gastroenterology, Neurology, Oncology, Ophthalmology, Pain Management, Psychiatry, Reproductive Health	Drug Response
CYP19A1	NM_001347249.1	Cardiovascular, Endocrinology, Oncology, Reproductive Health	Monogenic, Drug Response
ADRB1	NM_000684.2	Cardiovascular, Endocrinology, Ophthalmology	Disease Susceptibility, Drug Response
PTGFR	NM_000959.3	Cardiovascular, Endocrinology, Ophthalmology	Drug Response
ADRB2	NM_000024.5	Cardiovascular, Endocrinology, Ophthalmology, Pulmonology	Drug Response
AGT	NM_000029.3	Cardiovascular, Endocrinology, Reproductive Health	Monogenic
EYA4	NM_001301013.1	Cardiovascular, Hearing Loss	Monogenic
CCR5	NM_000579.3	Cardiovascular, Immunology & Infectious Disease, Infectious Disease	Disease Susceptibility
CYP2C9	NM_000771.3	Cardiovascular, Immunology, Neurology, Oncology, Pain Management, Reproductive Health	Drug Response
ABCG2	NM_004827.2	Cardiovascular, Immunology, Oncology	Drug Response
SLCO1B1	NM_006446.4	Cardiovascular, Immunology, Oncology	Drug Response
IL4	NM_000589.3	Cardiovascular, Immunology, Pain Management, Pulmonology, Reproductive Health	Disease Susceptibility, Drug Response
HLA-DPB1	NM_002121.5	Cardiovascular, Immunology, Pain Management, Reproductive Health	Drug Response
LTC4S	NM_145867.1	Cardiovascular, Immunology, Pain Management, Reproductive Health	Drug Response
PTGS1	NM_000962.3	Cardiovascular, Immunology, Pain Management, Reproductive Health	Drug Response
LMNA	NM_170707.3	Cardiovascular, Neurology	Monogenic
PSEN1	NM_000021.3	Cardiovascular, Neurology	Monogenic
APOE	NM_001302688.1	Cardiovascular, Neurology	Monogenic, Drug Response
SMAD4	NM_005359.5	Cardiovascular, Oncology	Monogenic
SCN9A	NM_002977.3	Cardiovascular, Pain Management	Monogenic
ANXA5	NM_001154.3	Cardiovascular, Pain Management, Reproductive Health	Disease Susceptibility, Drug Response
CES1	NM_001025195.1	Cardiovascular, Pain Management, Reproductive Health	Drug Response
PRSS53	NM_001039503.2	Cardiovascular, Pain Management, Reproductive Health	Drug Response
VKORC1	NM_001311311.1	Cardiovascular, Pain Management, Reproductive Health	Drug Response
F2	NM_000506.4	Cardiovascular, Psychiatry, Reproductive Health	Monogenic, Drug Response
F5	NM_000130.4	Cardiovascular, Psychiatry, Reproductive Health	Monogenic, Drug Response
PROC	NM_000312.3	Cardiovascular, Reproductive Health	Monogenic
PROS1	NM_001314077.1	Cardiovascular, Reproductive Health	Monogenic
SERPINC1	NM_000488.3	Cardiovascular, Reproductive Health	Monogenic
CACNA1C	NM_199460.3	Cardiovascular, Sleep	Monogenic, Wellness
APOA5	NM_052968.4	Diet & Nutrition	Wellness
BCO1 (BCMO1)	NM_017429.3	Diet & Nutrition	Wellness
CAT	NM_001752.3	Diet & Nutrition	Wellness
GC	NM_001204307.1	Diet & Nutrition	Wellness
GIPR	NM_000164.3	Diet & Nutrition	Wellness
GPX1	NM_000581.3	Diet & Nutrition	Wellness
MCM6	NM_005915.5	Diet & Nutrition	Wellness
NBPF3	NM_032264.4	Diet & Nutrition	Wellness
PPM1K	NM_152542.4	Diet & Nutrition	Wellness
QPCTL	NM_017659.3	Diet & Nutrition	Wellness
SLC23A1	NM_152685.3	Diet & Nutrition	Wellness
SOD2	NM_000636.3	Diet & Nutrition	Wellness
TFAP2B	NM_003221.3	Diet & Nutrition	Wellness
ZPR1 (ZNF259)	NM_003904.5	Diet & Nutrition	Wellness
FTO	NM_001080432.2	Diet & Nutrition, Fitness & Exercise	Wellness
IL6	NM_000600.4	Diet & Nutrition, Fitness & Exercise	Wellness
HLA-DQA1	NM_002122.3	Diet & Nutrition, Gastroenterology, Immunology, Oncology	Disease Susceptibility, Wellness, Drug Response
HLA-DQB1	NM_001243961.1	Diet & Nutrition, Endocrinology, Gastroenterology, Neurology	Disease Susceptibility, Wellness
MTNR1B	NM_005959.3	Diet & Nutrition, Endocrinology, Reproductive Health	Disease Susceptibility, Wellness
PPARA	NM_005036.4	Diet & Nutrition, Endocrinology, Reproductive Health	Wellness, Drug Response
TCF7L2	NM_001146274.1	Diet & Nutrition, Endocrinology, Reproductive Health	Wellness, Drug Response
FUT2	NM_000511.5	Diet & Nutrition, Immunology & Infectious Disease, Infectious Disease	Disease Susceptibility, Wellness
VDR	NM_001017536.1	Diet & Nutrition, Immunology, Immunology & Infectious Disease, Infectious Disease	Wellness, Drug Response
TNF	NM_000594.3	Diet & Nutrition, Immunology, Oncology, Ophthalmology	Wellness, Drug Response
MTHFR	NM_001330358.1	Diet & Nutrition, Immunology, Oncology, Ophthalmology, Reproductive Health	Monogenic, Wellness, Drug Response
BTD	NM_001281723.2	Diet & Nutrition, Metabolic Disorders	Monogenic, Wellness
HFE	NM_000410.3	Diet & Nutrition, Metabolic Disorders, Other Health Conditions	Monogenic, Wellness
ADRA2B	NM_000682.6	Diet & Nutrition, Neurology	Disease Susceptibility, Wellness
TTPA	NM_000370.3	Diet & Nutrition, Neurology	Disease Susceptibility, Wellness
ADH1C	NM_000669.4	Diet & Nutrition, Neurology, Psychiatry	Disease Susceptibility, Wellness
ALDH2	NM_000690.3	Diet & Nutrition, Psychiatry	Disease Susceptibility, Wellness
IRS1	NM_005544.2	Diet & Nutrition, Reproductive Health	Monogenic, Wellness
ADORA2A	NM_001278497.1	Diet & Nutrition, Sleep	Wellness
ACTN3	NM_001258371.2	Fitness & Exercise	Wellness
ADRB3	NM_000025.2	Fitness & Exercise	Wellness
AMPD1	NM_000036.2	Fitness & Exercise	Wellness
CACNA1E	NM_001205293.1	Fitness & Exercise	Wellness
CKM	NM_001824.4	Fitness & Exercise	Wellness
CRP	NM_000567.2	Fitness & Exercise	Wellness
EDN1	NM_001955.4	Fitness & Exercise	Wellness
FABP2	NM_000134.3	Fitness & Exercise	Wellness
GABPB1	NM_001320910.1	Fitness & Exercise	Wellness
GDF5	NM_001319138.1	Fitness & Exercise	Wellness
IL6R	NM_000565.3	Fitness & Exercise	Wellness
INS-IGF2	NM_001042376.2	Fitness & Exercise	Wellness
MSTN	NM_005259.2	Fitness & Exercise	Wellness
NFIA	NM_001145512.1	Fitness & Exercise	Wellness
NGB	NM_021257.3	Fitness & Exercise	Wellness
SLC17A7	NM_020309.3	Fitness & Exercise	Wellness
TRHR	NM_003301.5	Fitness & Exercise	Wellness
UCP2	NM_003355.2	Fitness & Exercise	Wellness
UQCC1	NM_018244.4	Fitness & Exercise	Wellness
GSTP1	NM_000852.3	Fitness & Exercise, Immunology, Oncology, Ophthalmology	Wellness, Drug Response
VEGFA	NM_001025366.2	Fitness & Exercise, Psychiatry, Reproductive Health	Wellness, Drug Response
SLC30A8	NM_173851.2	Endocrinology, Gastro-endocrinology	Monogenic
IL23R	NM_144701.2	Endocrinology, Gastro-endocrinology, Gastroenterology	Disease Susceptibility
LTA	NM_001159740.2	Endocrinology, Gastro-endocrinology	Disease Susceptibility
MBOAT7	NM_024298.4	Gastro-endocrinology, Gastroenterology	Disease Susceptibility
PNPLA3	NM_025225.2	Gastro-endocrinology, Gastroenterology	Disease Susceptibility
PPP1R3B	NM_001201329.1	Gastro-endocrinology, Gastroenterology	Disease Susceptibility
TM6SF2	NM_001001524.2	Gastro-endocrinology, Gastroenterology	Disease Susceptibility
FDPS	NM_002004.3	Endocrinology, Gastro-endocrinology	Drug Response
HLA-DRB1	NM_002124.3	Endocrinology, Immunology, Immunology & Infectious Disease, Infectious Disease	Disease Susceptibility, Drug Response
G6PD	NM_000402.4	Endocrinology, Immunology, Infectious Disease, Metabolic Disorders, Oncology, Ophthalmology, Other Health Conditions, Pain Management, Reproductive Health	Monogenic, Drug Response
UGT1A4	NM_007120.2	Gastroenterology, Immunology, Infectious Disease, Neurology, Oncology	Disease Susceptibility, Drug Response
UGT1A1	NM_000463.2	Gastroenterology, Immunology, Infectious Disease, Oncology	Monogenic, Drug Response
CYP2C8	NM_000770.3	Endocrinology, Immunology, Pain Management, Reproductive Health	Drug Response
SLC22A2	NM_003058.3	Endocrinology, Neurology, Reproductive Health	Drug Response
CYP26B1	NM_019885.3	Endocrinology, Oncology	Drug Response
CYP4V2	NM_207352.3	Endocrinology, Oncology	Drug Response
DHRS9	NM_001289763.1	Endocrinology, Oncology	Drug Response
RXRG	NM_006917.4	Endocrinology, Oncology	Drug Response
SRD5A1	NM_001047.3	Endocrinology, Oncology	Drug Response
MC4R	NM_005912.2	Gastroenterology, Oncology, Psychiatry	Drug Response
ATM	NM_000051.3	Endocrinology, Oncology, Reproductive Health	Monogenic, Drug Response
SRD5A2	NM_000348.3	Endocrinology, Oncology, Reproductive Health	Monogenic, Drug Response
GCK	NM_033507.1	Endocrinology, Other Health Conditions	Monogenic
HNF1A	NM_001306179.1	Endocrinology, Other Health Conditions	Monogenic
HNF4A	NM_000457.4	Endocrinology, Other Health Conditions	Monogenic
SERPINA1	NM_001127701.1	Gastroenterology, Other Health Conditions, Pulmonology	Monogenic
CRHR1	NM_001145146.1	Gastroenterology, Pulmonology	Drug Response
CRHR2	NM_001202475.1	Gastroenterology, Pulmonology	Drug Response
CAPN10	NM_023083.3	Endocrinology, Reproductive Health	Monogenic, Drug Response
AMHR2	NM_020547.3	Endocrinology, Reproductive Health	Drug Response
CPA6	NM_020361.4	Endocrinology, Reproductive Health	Drug Response
FMO5	NM_001461.3	Endocrinology, Reproductive Health	Drug Response
KCNJ11	NM_000525.3	Endocrinology, Reproductive Health	Drug Response
NBEA	NM_015678.4	Endocrinology, Reproductive Health	Drug Response
PRPF31	NM_015629.3	Endocrinology, Reproductive Health	Drug Response
SLC22A1	NM_003057.2	Endocrinology, Reproductive Health	Drug Response
SLC22A3	NM_021977.3	Endocrinology, Reproductive Health	Drug Response
SLC2A2	NM_000340.1	Endocrinology, Reproductive Health	Drug Response
SLC47A1	NM_018242.2	Endocrinology, Reproductive Health	Drug Response
SLC47A2	NM_152908.3	Endocrinology, Reproductive Health	Drug Response
SP1	NM_138473.2	Endocrinology, Reproductive Health	Drug Response
COCH	NM_001347720.1	Hearing Loss	Monogenic
DFNA5	NM_004403.2	Hearing Loss	Monogenic
GJB2	NM_004004.5	Hearing Loss	Monogenic
GJB6	NM_001110219.2	Hearing Loss	Monogenic
GRHL2	NM_024915.3	Hearing Loss	Monogenic
GRM7	NM_181874.2	Hearing Loss	Monogenic
KCNQ4	NM_004700.3	Hearing Loss	Monogenic
LOXHD1	NM_144612.6	Hearing Loss	Monogenic
MYO6	NM_004999.3	Hearing Loss	Monogenic
SLC17A8	NM_139319.2	Hearing Loss	Monogenic
SLC26A4	NM_000441.1	Hearing Loss	Monogenic
MT-RNR1	No RefSeq Transcripts	Hearing Loss, Infectious Disease, Neurology	Disease Susceptibility, Drug Response
HSPA1L	NM_005527.3	Hearing Loss, Reproductive Health	Monogenic
MEFV	NM_000243.2	Immunology, Immunology & Infectious Disease	Monogenic
ACE2	NM_021804.2	Immunology & Infectious Disease, Infectious Disease	Disease Susceptibility
HIF1A	NM_001243084.1	Immunology, Immunology & Infectious Disease	Disease Susceptibility
IL13	NM_002188.2	Immunology, Immunology & Infectious Disease	Disease Susceptibility
TLR2	NM_001318787.1	Immunology & Infectious Disease, Infectious Disease	Disease Susceptibility
TLR4	NM_138554.4	Immunology & Infectious Disease, Infectious Disease	Disease Susceptibility
CCHCR1	NM_001105564.1	Immunology & Infectious Disease, Infectious Disease	Drug Response
IFNL3	NM_001346937.1	Immunology, Immunology & Infectious Disease, Infectious Disease	Drug Response
IFNL4	NR_074079.1	Immunology, Immunology & Infectious Disease, Infectious Disease	Drug Response
ITPA	NM_033453.3	Immunology, Immunology & Infectious Disease, Infectious Disease	Drug Response
NAT2	NM_000015.2	Immunology & Infectious Disease, Infectious Disease	Drug Response
HLA-A	NM_002116.7	Immunology, Neurology, Oncology	Drug Response
CYP3A4	NM_017460.5	Immunology, Infectious Disease, Neurology, Oncology, Ophthalmology, Psychiatry	Drug Response
SCN1A	NM_001202435.1	Immunology, Neurology, Oncology, Pain Management	Monogenic, Drug Response
CBR3	NM_001236.3	Immunology, Oncology	Drug Response
DPYD	NM_000110.3	Immunology, Oncology	Drug Response
DYNC2H1	NM_001080463.1	Immunology, Oncology	Drug Response
ERCC1	NM_202001.2	Immunology, Oncology	Drug Response
GSTM1	NM_000561.3	Immunology, Oncology	Drug Response
HAS3	NM_001199280.1	Immunology, Oncology	Drug Response
NQO1	NM_000903.2	Immunology, Infectious Disease, Oncology	Drug Response
NT5C2	NM_012229.4	Immunology, Oncology	Drug Response
SEMA3C	NM_006379.3	Immunology, Oncology	Drug Response
SLC28A3	NM_001199633.1	Immunology, Oncology	Drug Response
UMPS	NM_000373.3	Immunology, Oncology	Drug Response
XPC	NM_004628.4	Immunology, Oncology	Drug Response
XRCC1	NM_006297.2	Immunology, Oncology	Drug Response
TP53	NM_000546.5	Immunology, Oncology, Ophthalmology	Monogenic, Drug Response
ATIC	NM_004044.6	Immunology, Oncology, Ophthalmology	Drug Response
CYP3A5	NM_000777.4	Immunology, Oncology, Ophthalmology	Drug Response
NUDT15	NM_018283.3	Immunology, Oncology, Ophthalmology	Drug Response
SLC19A1	NM_194255.2	Immunology, Oncology, Ophthalmology	Drug Response
TPMT	NM_001346817.1	Immunology, Oncology, Ophthalmology	Drug Response
TYMS	NM_001071.2	Immunology, Oncology, Ophthalmology	Drug Response
MTRR	NM_024010.2	Immunology, Oncology, Ophthalmology, Reproductive Health	Monogenic, Drug Response
CYP2B6	NM_000767.4	Infectious Disease, Pain Management, Psychiatry	Drug Response
ABCC8	NM_001287174.1	Metabolic Disorders	Monogenic
ATP7B	NM_000053.3	Metabolic Disorders	Monogenic
BCHE	NM_000055.3	Metabolic Disorders	Monogenic
OTC	NM_000531.5	Metabolic Disorders	Monogenic
CACNA1S	NM_000069.2	Metabolic Disorders, Other Health Conditions	Monogenic
HAMP	NM_021175.3	Metabolic Disorders, Other Health Conditions	Monogenic
HFE2	NM_213653.3	Metabolic Disorders, Other Health Conditions	Monogenic
RYR1	NM_000540.2	Metabolic Disorders, Other Health Conditions	Monogenic
SLC40A1	NM_014585.5	Metabolic Disorders, Other Health Conditions	Monogenic
TFR2	NM_003227.3	Metabolic Disorders, Other Health Conditions	Monogenic
GALT	NM_000155.3	Metabolic Disorders, Reproductive Health	Monogenic
ANG	NM_001145.4	Neurology	Monogenic
APP	NM_000484.3	Neurology	Monogenic
BHLHE41	NM_030762.2	Neurology	Monogenic
CSNK1D	NM_001893.4	Neurology	Monogenic
FBXO7	NM_012179.3	Neurology	Monogenic
FUS	NM_004960.3	Neurology	Monogenic
LRRK2	NM_198578.3	Neurology	Monogenic
MAPT	NM_001123066.3	Neurology	Monogenic
PARK2	NM_004562.2	Neurology	Monogenic
PARK7	NM_007262.4	Neurology	Monogenic
PER2	NM_022817.2	Neurology	Monogenic
PINK1	NM_032409.2	Neurology	Monogenic
PLD3	NM_012268.3	Neurology	Monogenic
PRKRA	NM_003690.4	Neurology	Monogenic
PRNP	NM_000311.3	Neurology	Monogenic
PSEN2	NM_000447.2	Neurology	Monogenic
SOD1	NM_000454.4	Neurology	Monogenic
TARDBP	NM_007375.3	Neurology	Monogenic
TM2D3	NM_078474.2	Neurology	Monogenic
TREM2	NM_018965.3	Neurology	Monogenic
UBQLN2	NM_013444.3	Neurology	Monogenic
EPHX1	NM_001291163.1	Neurology	Drug Response
CACNA1A	NM_023035.2	Neurology, Pain Management	Disease Susceptibility
UGT2B15	NM_001076.3	Neurology, Psychiatry	Drug Response
APC	NM_001127510.2	Oncology	Monogenic
AXIN2	NM_004655.3	Oncology	Monogenic
BAP1	NM_004656.3	Oncology	Monogenic
BARD1	NM_000465.3	Oncology	Monogenic
BMPR1A	NM_004329.2	Oncology	Monogenic
BRCA1	NM_007300.3	Oncology	Monogenic
BRCA2	NM_000059.3	Oncology	Monogenic
BRIP1	NM_032043.2	Oncology	Monogenic
CDC73	NM_024529.4	Oncology	Monogenic
CDH1	NM_004360.4	Oncology	Monogenic
CDK4	NM_000075.3	Oncology	Monogenic
CDKN2A	NM_001195132.1	Oncology	Monogenic
CHEK2	NM_001005735.1	Oncology	Monogenic
DICER1	NM_030621.4	Oncology	Monogenic
EGFR	NM_005228.4	Oncology	Monogenic
EPCAM	NM_002354.2	Oncology	Monogenic
FANCC	NM_000136.2	Oncology	Monogenic
FH	NM_000143.3	Oncology	Monogenic
FLCN	NM_144997.5	Oncology	Monogenic
GREM1	NM_013372.6	Oncology	Monogenic
HOXB13	NM_006361.5	Oncology	Monogenic
KIT	NM_000222.2	Oncology	Monogenic
MAX	NM_002382.4	Oncology	Monogenic
MEN1	NM_130803.2	Oncology	Monogenic
MET	NM_001127500.2	Oncology	Monogenic
MITF	NM_198159.2	Oncology	Monogenic
MLH1	NM_000249.3	Oncology	Monogenic
MSH2	NM_000251.2	Oncology	Monogenic
MSH6	NM_000179.2	Oncology	Monogenic
MUTYH	NM_001128425.1	Oncology	Monogenic
NBN	NM_002485.4	Oncology	Monogenic
NF1	NM_001042492.2	Oncology	Monogenic
NF2	NM_000268.3	Oncology	Monogenic
PALB2	NM_024675.3	Oncology	Monogenic
PDGFRA	NM_001347828.1	Oncology	Monogenic
PMS2	NM_001322014.1	Oncology	Monogenic
POLD1	NM_001308632.1	Oncology	Monogenic
POLE	NM_006231.3	Oncology	Monogenic
PRKAR1A	NM_212471.2	Oncology	Monogenic
PTCH1	NM_000264.3	Oncology	Monogenic
PTEN	NM_001304717.2	Oncology	Monogenic
RAD51C	NM_058216.2	Oncology	Monogenic
RAD51D	NM_001142571.1	Oncology	Monogenic
RB1	NM_000321.2	Oncology	Monogenic
RET	NM_020975.4	Oncology	Monogenic
SDHA	NM_004168.3	Oncology	Monogenic
SDHAF2	NM_017841.2	Oncology	Monogenic
SDHB	NM_003000.2	Oncology	Monogenic
SDHC	NM_003001.3	Oncology	Monogenic
SDHD	NM_003002.3	Oncology	Monogenic
SMARCA4	NM_001128849.1	Oncology	Monogenic
SMARCB1	NM_001317946.1	Oncology	Monogenic
STK11	NM_000455.4	Oncology	Monogenic
TMEM127	NM_017849.3	Oncology	Monogenic
TSC1	NM_000368.4	Oncology	Monogenic
TSC2	NM_000548.4	Oncology	Monogenic
VHL	NM_000551.3	Oncology	Monogenic
WT1	NM_024426.4	Oncology	Monogenic
CYP1A1	NM_001319217.1	Oncology	Disease Susceptibility
LOC105374875	XR_001743914.1	Oncology	Disease Susceptibility
MC1R	NM_002386.3	Oncology	Disease Susceptibility
MMP1	NM_002421.3	Oncology	Disease Susceptibility
MUC1	NM_001204286.1	Oncology	Disease Susceptibility
TANC1	NM_033394.2	Oncology	Drug Response
GSTT1	NM_000853.3	Oncology, Reproductive Health	Monogenic
CYP2A6	NM_000762.5	Oncology, Reproductive Health	Drug Response
ESR1	NM_001291230.1	Oncology, Reproductive Health	Drug Response
ESR2	NM_001437.2	Oncology, Reproductive Health	Drug Response
ASIP	NM_001672.2	Oncology, Skin & Hair Care	Disease Susceptibility, Wellness
TYR	NM_000372.4	Oncology, Skin & Hair Care	Disease Susceptibility, Wellness
ARMS2	NM_001099667.1	Ophthalmology	Monogenic
CFH	NM_000186.3	Ophthalmology	Monogenic
CHM	NM_000390.3	Ophthalmology	Monogenic
CYP1B1	NM_000104.3	Ophthalmology	Monogenic
HTRA1	NM_002775.4	Ophthalmology	Monogenic
MYOC	NM_000261.1	Ophthalmology	Monogenic
PAX6	NM_001310158.1	Ophthalmology	Monogenic
WDR36	NM_139281.2	Ophthalmology	Monogenic
C3	NM_000064.3	Ophthalmology	Disease Susceptibility
RPE65	NM_000329.2	Ophthalmology, Pulmonology	Monogenic, Drug Response
CFTR	NM_000492.3	Ophthalmology, Pulmonology, Reproductive Health	Monogenic, Drug Response
NTRK1	NM_002529.3	Pain Management	Monogenic
OPRM1	NM_001145279.3	Pain Management	Drug Response
COMT	NM_000754.3	Pain Management, Psychiatry	Disease Susceptibility, Drug Response
CHRNA3	NM_000743.4	Psychiatry	Disease Susceptibility
DRD1	NM_000794.3	Psychiatry	Disease Susceptibility
OXTR	NM_000916.3	Psychiatry	Disease Susceptibility
DRD2	NM_000795.3	Psychiatry	Disease Susceptibility, Drug Response
HTR2A	NM_000621.4	Psychiatry	Disease Susceptibility, Drug Response
ANKK1	NM_178510.1	Psychiatry	Drug Response
GRIK4	NM_001282470.2	Psychiatry	Drug Response
HTR1A	NM_000524.3	Psychiatry	Drug Response
HTR2C	NM_001256760.2	Psychiatry	Drug Response
GNB3	NM_002075.3	Psychiatry, Reproductive Health	Drug Response
FKBP5	NM_001145775.2	Psychiatry, Sleep	Disease Susceptibility, Wellness, Drug Response
AURKC	NM_001015878.1	Reproductive Health	Monogenic
BMP15	NM_005448.2	Reproductive Health	Monogenic
CATSPER1	NM_053054.3	Reproductive Health	Monogenic
CATSPER2	NM_001282310.1	Reproductive Health	Monogenic
CYP17A1	NM_000102.3	Reproductive Health	Monogenic
DAZL	NM_001190811.1	Reproductive Health	Monogenic
DDX25	NM_013264.4	Reproductive Health	Monogenic
F9	NM_000133.3	Reproductive Health	Monogenic
FSHB	NM_000510.2	Reproductive Health	Monogenic
FSHR	NM_000145.3	Reproductive Health	Monogenic
GDF9	NM_005260.5	Reproductive Health	Monogenic
GNRHR	NM_000406.2	Reproductive Health	Monogenic
LHCGR	NM_000233.3	Reproductive Health	Monogenic
NOBOX	NM_001080413.3	Reproductive Health	Monogenic
NR5A1	NM_004959.4	Reproductive Health	Monogenic
PRDM9	NM_020227.3	Reproductive Health	Monogenic
SRY	NM_003140.2	Reproductive Health	Monogenic
TGFB1	NM_000660.6	Reproductive Health	Monogenic
TSHR	NM_000369.2	Reproductive Health	Monogenic
USP26	NM_031907.1	Reproductive Health	Monogenic
ZP1	NM_207341.3	Reproductive Health	Monogenic
NR1H3	NM_001251935.1	Reproductive Health	Disease Susceptibility
AR	NM_000044.3	Reproductive Health, Skin & Hair Care	Monogenic, Wellness
CYP21A2	NM_000500.7	Reproductive Health, Skin & Hair Care	Monogenic, Wellness
FLG	NM_002016.1	Skin & Hair Care	Wellness
IL1A	NM_000575.4	Skin & Hair Care	Wellness
ADA	NM_000022.3	Sleep	Wellness
ARNTL	NM_001297719.1	Sleep	Wellness
BTBD9	NM_052893.1	Sleep	Wellness
CLOCK	NM_001267843.1	Sleep	Wellness
MEIS1	NM_002398.2	Sleep	Wellness
PER3	NM_001289862.1	Sleep	Wellness

## Sheet: Table S3 (NGS Metrics)
Sample	Total Reads	Average Depth	Uniformity Pct	Aligned Paired Reads Pct	Duplicate Reads Pct	On Target Pct	Unique Mapped Reads	Unmapped Reads	Unpaired Reads	Improper Paired Reads	Base Depth >= 20 Percent
CAP 1	2231214	76.88	0.9346	0.987	0.0209	0.4185	2177013	8009	1669	19224	0.9231
CAP 2	2401988	83.8	0.924	0.9816	0.0143	0.4237	2359839	8478	2346	33304	0.9137
HG00109	2813838	137.43	0.926	0.9904	0.0393	0.6012	2698727	5836	2676	18378	0.9477
HG00428	3878278	154.36	0.9479	0.9819	0.0649	0.4834	3617062	11390	3506	55262	0.9551
HG01350	3605674	168.16	0.92	0.9873	0.0396	0.5741	3456660	8444	4240	32950	0.9478
NA00999	1999670	81.47	0.9448	0.9868	0.0399	0.4948	1915249	5214	1716	19488	0.9349
NA01176	2138674	90.54	0.9529	0.9879	0.0222	0.5142	2085969	5821	1829	18144	0.9472
NA01712	1303742	55	0.9438	0.9866	0.0232	0.5123	1269596	4176	1114	12150	0.8991
NA01741	1649118	75.75	0.9274	0.99	0.0261	0.5655	1601805	4863	2043	9622	0.925
NA01775	1816528	58.35	0.9432	0.9854	0.0701	0.3901	1681194	8469	1567	16490	0.9018
NA02000	2331432	121.39	0.9445	0.9901	0.0367	0.641	2243303	3621	2443	16914	0.9604
NA02016	2201564	92.06	0.9519	0.9864	0.03	0.5149	2129411	6605	1711	21696	0.9464
NA02052	1692578	72.08	0.9516	0.9863	0.0232	0.5172	1648959	4865	1507	16822	0.9347
NA02252	1802768	83.16	0.9273	0.9898	0.0365	0.5679	1732214	5467	2133	10810	0.9297
NA02339	2421122	123.41	0.9204	0.9881	0.0373	0.6275	2327210	4862	2552	21380	0.938
NA02408	3141136	156.04	0.8753	0.9861	0.037	0.6115	3020118	8412	5656	29574	0.9326
NA02533	2815768	133.86	0.9381	0.9912	0.075	0.577	2599209	7103	3599	14128	0.958
NA02795	2503112	88.3	0.9596	0.9877	0.0115	0.4284	2465631	9233	1587	20086	0.9534
NA03223	1541752	58.32	0.9416	0.9828	0.0315	0.4594	1486237	7265	1349	17920	0.8993
NA03782	3441338	162.07	0.9344	0.9905	0.0532	0.5716	3252433	7551	3237	21982	0.9589
NA04025	1324338	59.98	0.9627	0.9891	0.0234	0.5501	1289856	3649	889	9834	0.9387
NA04099	3194824	126.42	0.9378	0.9904	0.0411	0.4803	3053109	11734	3452	15510	0.9574
NA04315	761062	31.07	0.9096	0.9831	0.1043	0.4955	679774	2220	1096	9582	0.762
NA04330	2133920	81.34	0.9497	0.9848	0.036	0.4629	2047779	9848	1760	20790	0.9386
NA05115	2780632	135.64	0.9346	0.9921	0.0564	0.592	2618651	6580	2862	12460	0.9563
NA05117	2870884	133.74	0.9282	0.9888	0.0618	0.5654	2689596	5172	2568	24442	0.9504
NA05124	2521254	121.99	0.941	0.9919	0.0638	0.5872	2355350	6379	2953	11052	0.9583
NA05170	2882022	141.11	0.9314	0.9921	0.0597	0.5942	2704976	6584	2992	13332	0.9528
NA06852	1814338	74.04	0.9512	0.9872	0.0387	0.4956	1739593	5041	1587	16634	0.9368
NA06896	1341126	42.46	0.943	0.9885	0.0147	0.3845	1316114	5462	1074	8830	0.8673
NA06897	1250766	57.86	0.9597	0.9896	0.0157	0.5618	1228775	2603	873	9546	0.9345
NA06907	3067804	121.17	0.9594	0.9888	0.017	0.4797	3008970	7493	2023	24784	0.9596
NA06910	1835976	62.27	0.9424	0.989	0.0136	0.4119	1804900	6386	1302	12532	0.9181
NA06911	1169552	39.33	0.9419	0.9879	0.0104	0.4084	1152596	4922	1112	8150	0.8584
NA06968	1540724	49.7	0.9181	0.9868	0.0123	0.3918	1515851	6133	1527	12698	0.8275
NA07000	2375478	106.31	0.9223	0.9876	0.0596	0.5431	2224624	10786	4392	14348	0.9396
NA07516	4887252	185.07	0.956	0.9851	0.0528	0.4599	4610015	21246	4418	47156	0.9656
NA07517	3226278	158.45	0.9441	0.992	0.0567	0.5961	3037590	7529	3653	14576	0.9666
NA07537	1292914	42.65	0.9206	0.9871	0.0152	0.4006	1268440	5083	1215	10382	0.8146
NA07539	2041056	91.75	0.9178	0.976	0.0491	0.5459	1934108	8106	3662	37234	0.9477
NA07543	1409030	57.52	0.9481	0.9819	0.04	0.4958	1349158	3817	1147	20576	0.9159
NA07692	2310016	106.75	0.9304	0.9869	0.0603	0.5613	2166727	5141	2901	22248	0.9271
NA07862	1438698	59.9	0.9549	0.9882	0.0247	0.5057	1399279	4275	1211	11552	0.9242
NA09237	3008404	95.51	0.9562	0.987	0.0123	0.3856	2959436	12513	2007	24488	0.9523
NA09301	2292732	103.54	0.919	0.9855	0.0335	0.5481	2201709	15733	4129	13398	0.935
NA09326	1886700	89.25	0.9194	0.9897	0.0428	0.5823	1801104	5497	1717	12286	0.9242
NA10798	2232444	84.08	0.9294	0.9905	0.0598	0.4571	2092441	7089	1521	12528	0.9304
NA10871	3157926	151.04	0.9375	0.9915	0.0589	0.5805	2965257	8305	3625	14916	0.9608
NA11265	3407908	136.72	0.9329	0.9899	0.0462	0.4869	3239973	12161	3663	18726	0.9546
NA11409	1711540	65.8	0.9411	0.985	0.0292	0.4669	1654319	7650	1532	16554	0.9148
NA11629	1716220	66.38	0.9515	0.9854	0.0287	0.4697	1660646	6804	1452	16756	0.9284
NA11781	2012130	82.75	0.9342	0.9907	0.0526	0.4991	1901406	5276	1350	12160	0.9368
NA11839	2945998	123.49	0.9314	0.9857	0.077	0.5088	2699922	21136	4856	16192	0.9515
NA12336	2264934	103.97	0.9254	0.9888	0.0594	0.5571	2122027	9803	3955	11624	0.9397
NA12878	2886756	130.73	0.9295	0.9872	0.0536	0.5496	2717319	16513	4687	15826	0.9527
NA13705	1761648	67.45	0.9553	0.9855	0.0313	0.465	1699889	7028	1388	17148	0.9339
NA13707	3414110	166.26	0.9452	0.9921	0.0623	0.591	3195416	7762	3610	15718	0.9682
NA13712	2275514	117.97	0.954	0.9898	0.0355	0.6382	2192087	3806	2600	16836	0.9676
NA14091	1700036	65.19	0.9527	0.9857	0.0291	0.4657	1644115	6823	1261	16276	0.9304
NA14622	1859320	70.91	0.9454	0.9848	0.0333	0.4632	1790210	7592	1452	19264	0.9276
NA14624	3328706	162.25	0.9389	0.9918	0.0648	0.5916	3106693	7959	3561	15892	0.9614
NA14652	1339476	44.44	0.9429	0.985	0.0522	0.4029	1263169	6677	1135	12332	0.8427
NA14732	2135832	88.51	0.9392	0.9909	0.0584	0.503	2005788	5826	1306	12326	0.9437
NA14733	2228384	90.01	0.9366	0.9898	0.0579	0.4902	2092135	7736	1354	13680	0.9438
NA14734	2024842	80.64	0.9276	0.9894	0.0557	0.4833	1905274	7209	1299	12900	0.9291
NA14899	2237202	84.03	0.9456	0.9829	0.0345	0.4562	2148171	12508	2038	23762	0.9331
NA16000	2553684	92.09	0.9601	0.9886	0.0152	0.438	2507531	7841	1585	19676	0.9548
NA16267	3074202	148.11	0.9435	0.992	0.0591	0.5847	2886474	7703	3605	13408	0.965
NA16533	1954486	76.13	0.9479	0.9857	0.0257	0.4731	1896610	8221	1559	18204	0.9351
NA16654	2651892	120.04	0.9224	0.9863	0.0445	0.5494	2518525	17007	4283	14986	0.9448
NA17119	2759804	125.92	0.9258	0.9865	0.0447	0.5538	2621060	16951	4339	15934	0.947
NA17280	2776072	123.04	0.9212	0.985	0.0562	0.5379	2601141	20846	4946	15754	0.9423
NA17438	2697778	122.89	0.9241	0.9877	0.0499	0.5529	2550068	14683	3805	14822	0.9442
NA17454	1682370	73.7	0.9272	0.9812	0.037	0.5394	1615560	5313	2341	24016	0.9113
NA17657	1852098	80.95	0.9254	0.9813	0.0336	0.5382	1785026	5819	2521	26204	0.9163
NA17879	1496276	59.22	0.9576	0.9849	0.0284	0.4807	1449416	4865	1523	16262	0.9269
NA18024	2509048	112.3	0.9213	0.986	0.0447	0.5432	2381075	17354	4104	13764	0.9407
NA18062	2638794	120.44	0.9225	0.9877	0.0449	0.554	2508037	13906	4258	14210	0.9435
NA18333	1749880	64.99	0.9633	0.9881	0.0089	0.4511	1729263	5249	1183	14358	0.9439
NA18509	2368120	109.6	0.9255	0.9883	0.0473	0.5617	2247013	10430	4062	13136	0.9429
NA18668	1267626	50.84	0.9389	0.9867	0.0405	0.4871	1212804	3840	1106	11952	0.8812
NA18855	2359516	111.3	0.92	0.9874	0.045	0.5725	2243482	11682	4868	13166	0.9396
NA18939	2154904	100.66	0.9294	0.9852	0.0303	0.5673	2084951	5586	2302	24036	0.9424
NA18942	2472354	113.5	0.9228	0.9872	0.0456	0.5572	2347301	13722	3882	14028	0.9409
NA18980	1574112	69.73	0.9306	0.9789	0.0337	0.5454	1516486	5265	2503	25478	0.9115
NA19109	1942976	84.86	0.9369	0.9785	0.0366	0.5378	1866749	6137	3025	32702	0.9284
NA19174	2632714	119.52	0.9254	0.9854	0.0466	0.551	2494194	17449	4497	16446	0.9437
NA19226	2502828	113.23	0.9287	0.9855	0.0445	0.5491	2376496	16626	4876	14732	0.9475
NA19654	2550602	116.36	0.9238	0.9889	0.0405	0.5541	2441941	6305	2261	19864	0.9412
NA19920	1998684	100.86	0.9248	0.9892	0.0219	0.6214	1951390	3988	1462	16130	0.9241
NA20089	3196824	128.37	0.9481	0.9842	0.0403	0.4877	3057258	11833	2793	35970	0.9534
NA20234	1739362	71.07	0.9548	0.9883	0.0406	0.4962	1664635	4550	1306	14524	0.9398
NA20236	2608444	101.78	0.9561	0.9878	0.0159	0.4739	2560850	6798	1780	23350	0.9537
NA20435	1277708	52.87	0.9542	0.9875	0.0295	0.5026	1236775	3574	1052	11366	0.9053
NA20850	2216938	101.11	0.9301	0.9876	0.0389	0.5539	2126047	5551	2065	19884	0.942
NA21080	2216250	92.46	0.9541	0.9873	0.0328	0.5067	2138255	6018	1884	20330	0.9481
NA21116	1881362	85.13	0.9282	0.9842	0.0355	0.5495	1810187	5235	2235	22306	0.9424
NA21939	3223566	161.56	0.9285	0.99	0.0383	0.617	3096073	5602	3116	23566	0.9536
NA21952	1526790	65.69	0.9444	0.986	0.0175	0.5226	1495665	4765	1313	15328	0.9192
NA22031	1506552	60.07	0.9614	0.9883	0.0092	0.4842	1488438	4460	932	12220	0.9417
NA22032	1139296	47.49	0.9486	0.9873	0.0255	0.5062	1107084	3375	919	10132	0.8882
NA23087	3506140	165.48	0.9382	0.9914	0.0424	0.5728	3351051	7688	2966	19616	0.9618
NA23099	2412354	117	0.9349	0.99	0.0304	0.5886	2335431	4530	2346	17286	0.9534
NA23127	2881002	141.44	0.9401	0.9918	0.062	0.5958	2697116	6761	3339	13434	0.9611
NA23159	3199570	153.33	0.9406	0.992	0.0652	0.5816	2985574	7323	3547	14718	0.9642
NA23163	1727040	69.2	0.9454	0.986	0.0465	0.4866	1641913	5330	1390	17374	0.9236
NA23348	2664714	127.3	0.9297	0.9894	0.02	0.5882	2606845	5166	1722	21410	0.9336
NA23385	3378266	161.49	0.9421	0.9899	0.0377	0.5802	3244836	7621	3055	23284	0.9666
NA23688	2084678	77.37	0.9208	0.9895	0.062	0.4504	1948255	7633	1357	12970	0.9182
NA23877	2018980	80.88	0.9502	0.9866	0.0481	0.4865	1916598	5800	1570	19632	0.9381
Sample 1	1138052	44.28	0.9575	0.9817	0.011	0.4726	1121295	4425	1029	15426	0.9062
Sample 2	1283576	42.37	0.9393	0.9573	0.0097	0.4009	1229876	41571	2659	10546	0.8643
Sample 3	1171258	39.01	0.9419	0.9735	0.0131	0.4045	1133850	22248	1694	7074	0.8623
Sample 4	1910986	66.22	0.9446	0.9898	0.0124	0.4208	1879842	7619	1285	10500	0.9254
Sample 5	1715610	57.86	0.9467	0.9887	0.0111	0.4096	1688850	7931	1173	10290	0.9156
Sample 6	1595784	55.8	0.9409	0.9788	0.0106	0.4247	1565742	13447	2075	18248	0.9114
Sample 7	1737226	60.86	0.9454	0.9835	0.0109	0.4255	1707551	11075	1715	15796	0.9196
Sample 8	1857026	67.05	0.9362	0.9825	0.0135	0.4385	1823680	8732	1890	21964	0.9157
Sample 9	1635482	63.11	0.936	0.9833	0.0129	0.4687	1608399	6414	1572	19258	0.9143
Sample 10	1879322	70.18	0.9408	0.9693	0.0159	0.4535	1817997	32077	3225	22398	0.9243
Sample 11	1640828	62.23	0.9333	0.9784	0.0139	0.4606	1605971	12474	1966	21028	0.9096
Sample 12	1138286	36.99	0.9432	0.9883	0.0114	0.3947	1119533	5876	956	6484	0.8522
Sample 13	1521160	51.91	0.947	0.9831	0.0113	0.4145	1497968	6273	1465	17980	0.9116
Sample 14	1272970	42.01	0.9411	0.9719	0.0164	0.4008	1235078	17388	2442	15950	0.8731
Sample 15	1219752	40.27	0.9371	0.9805	0.0137	0.401	1195695	7609	1629	14600	0.8682
Sample 16	1167608	38.17	0.9467	0.9812	0.0161	0.397	1141480	7612	1612	12784	0.8614
Sample 17	1182330	39.17	0.9472	0.9857	0.0167	0.4024	1155510	7275	1201	8386	0.877
Sample 18	1131832	37.55	0.9486	0.9837	0.0262	0.4029	1095622	6710	1250	10478	0.8727
Sample 19	1154494	43.08	0.9346	0.9594	0.0111	0.4532	1112565	29450	2518	14864	0.8747
Sample 20	1240140	47.08	0.9348	0.9783	0.013	0.4611	1219214	5171	1531	20222	0.8883
Sample 21	1068916	40.55	0.934	0.9736	0.0123	0.4607	1045367	10634	1554	16042	0.8546
Sample 22	1166578	43.83	0.9316	0.9722	0.0115	0.4563	1140184	13294	1798	17322	0.8723
Sample 23	1316732	48.42	0.9346	0.9759	0.0158	0.4466	1289245	6966	1642	23100	0.8857
Sample 24	1069342	38.58	0.9381	0.9812	0.0164	0.4382	1045964	6054	1276	12752	0.8495
Sample 25	1086960	39.41	0.9441	0.9834	0.0146	0.4403	1065190	6107	1241	10646	0.8652
Sample 26	1388914	51.49	0.9427	0.9856	0.0202	0.4502	1354888	6170	1240	12574	0.9056
Sample 27	2197862	105.48	0.9258	0.9916	0.0255	0.5825	2138435	4047	1373	12966	0.94
Sample 28	2833238	122.73	0.9299	0.9906	0.0393	0.5257	2714419	8653	2987	14960	0.94
Sample 29	2397470	124.67	0.9258	0.9903	0.0353	0.6311	2309893	4105	2539	16554	0.9496
Sample 30	2684432	101.43	0.9131	0.9842	0.0856	0.4586	2442033	14150	3452	24742	0.9452
Sample 31	2186696	105.51	0.8886	0.9911	0.0462	0.5856	2080400	6340	2342	10838	0.9278
Sample 32	3299070	159.31	0.9158	0.9921	0.051	0.5861	3126040	5929	2509	17650	0.9071
Sample 33	2589438	118.59	0.9252	0.9904	0.0466	0.5558	2462433	7517	2659	14584	0.9454
Sample 34	2682832	104.35	0.9271	0.9824	0.0964	0.4721	2416426	9357	3759	34008	0.9441
Sample 35	2807882	143.81	0.9265	0.9912	0.0358	0.6216	2704555	3761	1891	18950	0.9405
Sample 36	2169682	95.74	0.9367	0.9906	0.0272	0.5432	2104405	7039	2245	11148	0.9503
Sample 37	2190678	97.02	0.9436	0.9887	0.0278	0.5452	2123570	7071	2485	15186	0.9481
Sample 38	2633504	124.22	0.9305	0.9902	0.0271	0.5807	2557554	5809	2949	16936	0.9533
Sample 39	2325994	102.41	0.9456	0.9881	0.0286	0.542	2253185	7329	2571	17750	0.9477
Sample 40	2007616	84.63	0.957	0.9881	0.0241	0.5189	1953071	6842	2288	14666	0.9567
Sample 41	2471486	123.96	0.9445	0.994	0.0269	0.6174	2402271	3578	2012	9256	0.9611
Sample 42	2527418	118.12	0.9206	0.9911	0.0272	0.5753	2451910	7578	2412	12438	0.9599
Sample 43	1932284	82.95	0.95	0.9929	0.0187	0.5285	1891693	4761	1423	7442	0.938
Sample 44	2137308	95.76	0.8917	0.9849	0.0483	0.5515	2016406	18498	2858	11024	0.9546
Sample 45	2242600	95.34	0.9215	0.9884	0.0611	0.5234	2099376	7524	3082	15472	0.9018
Sample 46	2067584	95.36	0.9371	0.9917	0.0345	0.5679	1993809	3150	1944	12106	0.9315
Sample 47	2559114	124.68	0.9274	0.9909	0.0399	0.5999	2452505	5694	3106	14532	0.9462

## Sheet: Table S4 (Monogenic SNPsIndels)
Sample	Previously Reported	Results	Source	Comment	Match			Variants
NA00999	NM_000492.3:CFTR - c.489+1G>T	NM_000492.3:CFTR - c.489+1G>T	Coriell		Yes		Match	29
	NM_000492.3:CFTR - c.1021_1022dupTC (p.Phe342fs)	NM_000492.3:CFTR - c.1021_1022dupTC (p.Phe342fs)	Coriell		Yes		Unmatch	0
NA02052	NM_000051.3:ATM - c.103C>T (p.Arg35Ter)	NM_000051.3:ATM - c.103C>T (p.Arg35Ter)	Coriell		Yes		Total	29
NA02795	NM_000155.3:GALT - c.425T>A (p.Met142Lys)	NM_000155.3:GALT - c.425T>A (p.Met142Lys)	Coriell		Yes		Concordance	1
	NM_000155.3:GALT - c.130G>A (p.Val44Met)	None	Coriell	Undetected by Sanger
NA03223	NM_001127510.2:APC - c.1621C>T (p.Gln541Ter)	NM_001127510.2:APC - c.1621C>T (p.Gln541Ter)	Coriell		Yes
NA04330	NM_000492.3:CFTR - c.313delA (p.Ile105fs)	NM_000492.3:CFTR - c.313delA (p.Ile105fs)	Coriell		Yes		Comment	Definition
	NM_000492.3:CFTR - c.1680-1G>A	NM_000492.3:CFTR - c.1680-1G>A	Coriell		Yes		Undetected by Sanger	Not found in confirmational sanger testing indicating the variant is likey not real
NA07516	NM_001127510.2:APC - c.4612_4613delGA (p.Glu1538fs)	NM_001127510.2:APC - c.4612_4613delGA (p.Glu1538fs)	Coriell		Yes		In Mosaic State	Found to be a mosaic variant and thus will not be detected in all tissue types
NA07517	NM_001127510.2:APC - c.4612_4613delGA (p.Glu1538fs)	NM_001127510.2:APC - c.4612_4613delGA (p.Glu1538fs)	Coriell		Yes
NA10871	NM_001005741.2:GBA - c.1226A>G (p.Asn409Ser)	NM_001005741.2:GBA - c.1226A>G (p.Asn409Ser)	Coriell		Yes
NA11265	NM_000051.3:ATM - c.7638_7646delTAGAATTTC (p.Arg2547_Ser2549del)	NM_000051.3:ATM - c.7638_7646delTAGAATTTC (p.Arg2547_Ser2549del)	Coriell		Yes
NA11409	NM_000222.2:KIT - c.1990G>A (p.Gly664Arg)	NM_000222.2:KIT - c.1990G>A (p.Gly664Arg)	Coriell		Yes
NA11629	NM_020975.4:RET - c.2753T>C (p.Met918Thr)	NM_020975.4:RET - c.2753T>C (p.Met918Thr)	Coriell		Yes
NA11781	NM_000500.7:CYP21A2 - c.293-13C>G	NM_000500.7:CYP21A2 - c.293-13C>G	Coriell		Yes
NA13705	NM_007300.3:BRCA1 - c.3756_3759delGTCT (p.Ser1253fs)	NM_007300.3:BRCA1 - c.3756_3759delGTCT (p.Ser1253fs)	Coriell		Yes
NA13707	NM_007300.3:BRCA1 - c.1175_1214delTGTTAGGTTCTGATGACTCACATGATGGGGAGTCTGAATC (p.Leu392fs)	NM_007300.3:BRCA1 - c.1175_1214delTGTTAGGTTCTGATGACTCACATGATGGGGAGTCTGAATC (p.Leu392fs)	Coriell		Yes
NA14091	NM_007300.3:BRCA1 - c.5329dupC (p.Gln1777fs)	NM_007300.3:BRCA1 - c.5329dupC (p.Gln1777fs)	Coriell		Yes
NA14622	NM_000059.3:BRCA2 - c.6275_6276delTT (p.Leu2092fs)	NM_000059.3:BRCA2 - c.6275_6276delTT (p.Leu2092fs)	Coriell		Yes
NA14624	NM_000059.3:BRCA2 - c.5722_5723delCT (p.Leu1908fs)	NM_000059.3:BRCA2 - c.5722_5723delCT (p.Leu1908fs)	Coriell		Yes
NA14652	NM_000410.3:HFE - c.845G>A (p.Cys282Tyr)	NM_000410.3:HFE - c.845G>A (p.Cys282Tyr)	Coriell		Yes
	NM_000410.3:HFE - c.187C>G (p.His63Asp)	NM_000410.3:HFE - c.187C>G (p.His63Asp)	Coriell		Yes
NA14899	NM_000130.4:F5 - c.1601A= (p.Gln534=)	NM_000130.4:F5 - c.1601A= (p.Gln534=)	Coriell		Yes
NA16000	NM_001330358.1:MTHFR - c.788C>T (p.Ala263Val)	NM_001330358.1:MTHFR - c.788C>T (p.Ala263Val)	Coriell		Yes
	NM_000410.3:HFE - c.187C>G (p.His63Asp)	NM_000410.3:HFE - c.187C>G (p.His63Asp)	Coriell		Yes
NA16267	NM_000518.4:HBB - c.20A>T (p.Glu7Val)	NM_000518.4:HBB - c.20A>T (p.Glu7Val)	Coriell		Yes
NA16533	NM_001195132.1:CDKN2A - c.225_243delCGCCACTCTCACCCGACCC (p.Ala76fs)	NM_001195132.1:CDKN2A - c.225_243delCGCCACTCTCACCCGACCC (p.Ala76fs)	Coriell		Yes
NA18668	NM_000492.3:CFTR - c.1521_1523delCTT (p.Phe508del)	NM_000492.3:CFTR - c.1521_1523delCTT (p.Phe508del)	Coriell		Yes
NA21080	NM_000492.3:CFTR - c.262_263delTT (p.Leu88fs)	NM_000492.3:CFTR - c.262_263delTT (p.Leu88fs)	Coriell		Yes
NA21952	NM_000138.4:FBN1 - c.6331T>C (p.Cys2111Arg)	NM_000138.4:FBN1 - c.6331T>C (p.Cys2111Arg)	Coriell		Yes
NA23163	NM_000268.3:NF2 - c.1026_1027delAG	None	Coriell	In Mosaic State

## Sheet: Table S5a (PGX External Confirm
ID	External Source	Gene	Transcript	Previously Reported	Results	Comments	Match			Haplotypes
NA02016	(Pratt VM, et al., 2010), (Buermans HP, et at., 2017)	CYP2C9	NM_000771.3	*1/*1	*1/*1		Yes		Match	333
		CYP2C19	NM_000769.2	*1/*2	*1/*2		Yes		Unmatch	1
		CYP2D6	NM_000106.5	*2×2/*17	*2×2/*17		Yes		Total	334
		UGT1A1	NM_000463.2	*1/*1	*1/*1		Yes		Concordance	0.997006
NA07000	(Pratt VM, et al., 2016)	CYP2B6	NM_000767.4	*1/*1	*1/*1		Yes
		CYP2C8	NM_000770.3	*1/*1	*1A/*1A		Yes
		CYP2C19	NM_000769.2	*1/*17	*1/*17		Yes		Comment	Definition
		CYP2D6	NM_000106.5	*2(*35)/*9	*9/*35		Yes		No Consesus	The external reference sources did not all agree on the correct haplotypes
		CYP3A4	NM_017460.5	*1/*1	*1/*1		Yes		Outside Haplotypes Detected	The previously reported haplotypes were not included in our assay
		CYP3A5	NM_000777.4	*1/*3	*1/*3		Yes		Sanger Confirmed	Found by confirmational sanger testing
		DPYD	NM_000110.3	*1/*1	*1/*1		Yes
		TPMT	NM_001346817.1	*1/*1	*1/*1		Yes
NA09301	(Pratt VM, et al., 2010), (Buermans HP, et at., 2017)	CYP2C9	NM_000771.3	*1/*1	*1/*1		Yes
		CYP2C19	NM_000769.2	*1/*1 (*1/*17)	*1/*17	No Consensus
		CYP2D6	NM_000106.5	*1/*2×2	*1/*2x2		Yes
		UGT1A1	NM_000463.2	*28/*28	*28/*28		Yes
NA11839	(Pratt VM, et al., 2016)	CYP2B6	NM_000767.4	*1/*1(*15)	*1/*1	No Consensus & Outside Haplotypes Detected
		CYP2C8	NM_000770.3	*1/*3	*1A/*3		Yes
		CYP2C19	NM_000769.2	*1/*1	*1/*1		Yes
		CYP2D6	NM_000106.5	*1/*2	*1/*2		Yes
		CYP3A4	NM_017460.5	*1/*1B	*1/*1		Yes
		CYP3A5	NM_000777.4	*1/*3	*1/*3		Yes
		DPYD	NM_000110.3	*1/*1	*1/*1		Yes
		NAT2	NM_000015.2	*4/*5	*5/*6	Sanger Confirmed *5/*6	Partial
		TPMT	NM_001346817.1	*1/*1	*1/*1		Yes
		UGT1A1	NM_000463.2	*1/*1	*1/*1		Yes
NA12336	(Pratt VM, et al., 2016)	CYP2B6	NM_000767.4	*1/*6	*1/*6		Yes
		CYP2C8	NM_000770.3	*1/*1	*1A/*1A		Yes
		CYP2C19	NM_000769.2	*17/*17	*17/*17		Yes
		CYP2D6	NM_000106.5	*5/*41	*5/*41		Yes
		CYP3A4	NM_017460.5	*1/*1	*1/*1		Yes
		CYP3A5	NM_000777.4	*3/*3	*3/*3		Yes
		DPYD	NM_000110.3	*1/*9	*1/*9A		Yes
		TPMT	NM_001346817.1	*1/*1	*1/*1		Yes
NA12878	(Pratt VM, et al., 2016)	CYP2B6	NM_000767.4	*1/*1	*1/*1		Yes
		CYP2C8	NM_000770.3	*1/*3	*1A/*3		Yes
		CYP2C19	NM_000769.2	*1/*2	*1/*2		Yes
		CYP2D6	NM_000106.5	*3/*4+*68	*3/*4+*68		Yes
		CYP3A4	NM_017460.5	*1/*1	*1/*1		Yes
		CYP3A5	NM_000777.4	*3/*3	*3/*3		Yes
		DPYD	NM_000110.3	(*4)/*1	*1/*1	No Consensus & Outside Haplotypes Detected
		NAT2	NM_000015.2	*4/*5	*4/*5		Yes
		TPMT	NM_001346817.1	*1/*1	*1/*1		Yes
		UGT1A1	NM_000463.2	*1/*28	*1/*28		Yes
NA16654	(Pratt VM, et al., 2010), (Buermans HP, et at., 2017)	CYP2C9	NM_000771.3	*1/*1	*1/*1		Yes
		CYP2C19	NM_000769.2	*1/*2	*1/*2		Yes
		CYP2D6	NM_000106.5	*10+*36/*10+*36	*10+*36/*10+*36		Yes
		UGT1A1	NM_000463.2	*1/*1	*1/*1		Yes
NA17119	(Pratt VM, et al., 2010)	CYP2C9	NM_000771.3	*1/*1	*1/*1		Yes
		CYP2C19	NM_000769.2	*1/*1 (*1/*17)	*1/*17	No Consensus
		CYP2D6	NM_000106.5	*1/*2	*1/*2		Yes
		UGT1A1	NM_000463.2	*1/*37	*1/*37		Yes
NA17280	(Pratt VM, et al., 2010)	CYP2C9	NM_000771.3	*1/*2	*1/*2		Yes
		CYP2C19	NM_000769.2	*1/*8	*1/*8		Yes
		CYP2D6	NM_000106.5	*2/*3	*2/*3		Yes
		UGT1A1	NM_000463.2	*1/*1	*1/*1		Yes
NA17438	(Pratt VM, et al., 2010)	CYP2C9	NM_000771.3	*1/*2	*1/*2		Yes
		CYP2C19	NM_000769.2	*1/*1	*1/*1		Yes
		CYP2D6	NM_000106.5	*2/*4	*2/*4		Yes
		UGT1A1	NM_000463.2	*28/*37	*28/*37		Yes
NA17454	(Pratt VM, et al., 2016)	CYP2B6	NM_000767.4	*1/*6	*1/*6 OR *4/*9		Yes
		CYP2C8	NM_000770.3	*1/*1	*1A/*1A		Yes
		CYP2C19	NM_000769.2	*1/*1	*1/*1		Yes
		CYP2D6	NM_000106.5	*1×2/*2×2	*1x2/*2x2		Yes
		CYP3A4	NM_017460.5	*1/*1	*1/*1		Yes
		CYP3A5	NM_000777.4	*1/*3	*1/*3		Yes
		DPYD	NM_000110.3	*1/*1	*1/*1		Yes
		NAT2	NM_000015.2	*4/*5	*4/*5		Yes
		TPMT	NM_001346817.1	*1/*1	*1/*1		Yes
		UGT1A1	NM_000463.2	*1/*28	*1/*28		Yes
NA17657	(Pratt VM, et al., 2016)	CYP2B6	NM_000767.4	*1/*6	*1/*6 OR *4/*9		Yes
		CYP2C8	NM_000770.3	*1/*1	*1A/*1A		Yes
		CYP2C19	NM_000769.2	*1/*1	*1/*1		Yes
		CYP2D6	NM_000106.5	*4/*9	*4/*9		Yes
		CYP3A4	NM_017460.5	*1/*1	*1/*1		Yes
		CYP3A5	NM_000777.4	*1/*3	*1/*3		Yes
		DPYD	NM_000110.3	*1/*1	*1/*1		Yes
		NAT2	NM_000015.2	*6/*7	*6/*7		Yes
		TPMT	NM_001346817.1	*1/*1	*1/*1		Yes
		UGT1A1	NM_000463.2	*28/*28	*28/*28		Yes
NA18509	(Pratt VM, et al., 2016)	CYP2B6	NM_000767.4	*1/*6	*1/*6 OR *4/*9		Yes
		CYP2C8	NM_000770.3	*1/*1	*1A/*1A		Yes
		CYP2C19	NM_000769.2	*2/*2	*2/*2		Yes
		CYP2D6	NM_000106.5	*2/*17	*2/*17		Yes
		CYP3A4	NM_017460.5	*1/*1B	*1/*1		Yes
		CYP3A5	NM_000777.4	*1/*7	*1/*7		Yes
		DPYD	NM_000110.3	*9/*9	*9A/*9A		Yes
		NAT2	NM_000015.2	no consensus (*12/*13)	*4/*4	No Consensus & Outside Haplotypes Detected
		TPMT	NM_001346817.1	*1/*1	*1/*1		Yes
		UGT1A1	NM_000463.2	*1/*28	*1/*28		Yes
NA18855	(Pratt VM, et al., 2016)	CYP2B6	NM_000767.4	*6/*6	*6/*6		Yes
		CYP2C8	NM_000770.3	*1/*1	*1A/*1A		Yes
		CYP2C19	NM_000769.2	*1(*27)/*2	*1/*2		Yes
		CYP2D6	NM_000106.5	*1/*5	*1/*5		Yes
		CYP3A4	NM_017460.5	*1/*1B	*1/*1		Yes
		CYP3A5	NM_000777.4	*3/*6	*3/*6		Yes
		DPYD	NM_000110.3	*9/*9	*9A/*9A		Yes
		NAT2	NM_000015.2	no consensus (*13)/*6	*4/*6	No Consensus & Outside Haplotypes Detected
		TPMT	NM_001346817.1	*1/*3C	*1/*3C		Yes
		UGT1A1	NM_000463.2	*28/*28	*28/*28		Yes
NA18942	(Pratt VM, et al., 2016)	CYP2B6	NM_000767.4	*1/*2	*1/*1	Outside Haplotypes Detected
		CYP2C8	NM_000770.3	*1/*1	*1A/*1A		Yes
		CYP2C19	NM_000769.2	*1/*1	*1/*1		Yes
		CYP2D6	NM_000106.5	*2/*2	*2/*2		Yes
		CYP3A4	NM_017460.5	*1/*1	*1/*1		Yes
		CYP3A5	NM_000777.4	*3/*3	*3/*3		Yes
		DPYD	NM_000110.3	*1/*1	*1/*1		Yes
		NAT2	NM_000015.2	*4/*6	*4/*6		Yes
		TPMT	NM_001346817.1	*1/*1	*1/*1		Yes
		UGT1A1	NM_000463.2	*1/*28	*1/*28		Yes
NA18980	(Pratt VM, et al., 2016)	CYP2B6	NM_000767.4	*6/*6	*6/*6		Yes
		CYP2C8	NM_000770.3	*1/*1	*1A/*1A		Yes
		CYP2C19	NM_000769.2	*1/*1	*1/*1		Yes
		CYP2D6	NM_000106.5	(*10[*36])/*2	*10x2/*2	No Consensus
		CYP3A4	NM_017460.5	*1/*1	*1/*1		Yes
		CYP3A5	NM_000777.4	*1/*3	*1/*3		Yes
		DPYD	NM_000110.3	*1/*1	*1/*1		Yes
		NAT2	NM_000015.2	*4/*7	*4/*7		Yes
		TPMT	NM_001346817.1	*1/*1	*1/*1		Yes
		UGT1A1	NM_000463.2	*6/*6	*6/*6		Yes
NA19109	(Pratt VM, et al., 2016)	CYP2B6	NM_000767.4	*1/*6	*1/*6 OR *4/*9		Yes
		CYP2C8	NM_000770.3	*2/*2	*2/*2		Yes
		CYP2C19	NM_000769.2	*17/*17	*17/*17		Yes
		CYP2D6	NM_000106.5	*2×2/*29	*2×2/*29		Yes
		CYP3A4	NM_017460.5	*1B/*1B(*15)	*15/*1	No Consensus
		CYP3A5	NM_000777.4	*1/*3	*1/*3		Yes
		DPYD	NM_000110.3	*1/*9	*1/*9A		Yes
		NAT2	NM_000015.2	*4/*6	*4/*6		Yes
		TPMT	NM_001346817.1	*1/*1	*1/*1		Yes
		UGT1A1	NM_000463.2	*1/*1	*1/*1		Yes
NA19174	(Pratt VM, et al., 2016)	CYP2B6	NM_000767.4	*6/*18	*6/*18		Yes
		CYP2C8	NM_000770.3	*1/*1	*1A/*1A		Yes
		CYP2C19	NM_000769.2	*1/*2	*1/*2		Yes
		CYP2D6	NM_000106.5	*4/*40	*4/*40		Yes
		CYP3A4	NM_017460.5	*1B/*1B	*1/*1		Yes
		CYP3A5	NM_000777.4	*1/*6	*1/*6		Yes
		DPYD	NM_000110.3	*1/*1	*1/*1		Yes
		NAT2	NM_000015.2	*4/*5 or *5/*6	*5/*6		Yes
		TPMT	NM_001346817.1	*1/*1	*1/*1		Yes
		UGT1A1	NM_000463.2	*1/*28	*1/*28		Yes
NA19226	(Pratt VM, et al., 2016)	CYP2B6	NM_000767.4	*18/(*20) or *6/*18	*6/*18		Yes
		CYP2C8	NM_000770.3	*1/*1	*1A/*1A		Yes
		CYP2C19	NM_000769.2	*1/*2	*1/*2		Yes
		CYP2D6	NM_000106.5	*2/*2×2	*2/*2x2		Yes
		CYP3A4	NM_017460.5	*1B/*1B(*15)	*15/*1	No Consensus
		CYP3A5	NM_000777.4	*1/*6	*1/*6		Yes
		DPYD	NM_000110.3	*1/*9	*1/*9A		Yes
		NAT2	NM_000015.2	*4/*5	*4/*5		Yes
		TPMT	NM_001346817.1	*1/*1	*1/*1		Yes
		UGT1A1	NM_000463.2	*1/*1	*1/*1		Yes
NA19920	(Pratt VM, et al., 2016)	CYP2B6	NM_000767.4	*6/*6	*6/*6		Yes
		CYP2C8	NM_000770.3	*1/*1	*1A/*1A		Yes
		CYP2C19	NM_000769.2	*1/*1	*1/*1		Yes
		CYP2D6	NM_000106.5	*1/*4×2	*1/*4x2		Yes
		CYP3A4	NM_017460.5	*1B/*1B	*1/*1		Yes
		CYP3A5	NM_000777.4	*7/*7	*7/*7		Yes
		DPYD	NM_000110.3	*9/*9	*9A/*9A		Yes
		NAT2	NM_000015.2	*6/*6	*6/*6		Yes
		TPMT	NM_001346817.1	*1/*3C	*1/*3C		Yes
		UGT1A1	NM_000463.2	(*37)/*60	*1/*37	No Consensus & Outside Haplotypes Detected
NA23348	(Pratt VM, et al., 2016)	CYP2B6	NM_000767.4	*1/*7	*1/*6 OR *4/*9	Outside Haplotypes Detected
		CYP2C8	NM_000770.3	*1/*3	*1A/*3		Yes
		CYP2C19	NM_000769.2	*8/*17	*8/*17		Yes
		CYP2D6	NM_000106.5	*7/*35	*7/*35		Yes
		CYP3A4	NM_017460.5	*1/*1	*1/*1		Yes
		CYP3A5	NM_000777.4	*3/*3	*3/*3		Yes
		DPYD	NM_000110.3	*1/*1	*1/*1		Yes
		NAT2	NM_000015.2	*4/*5	*4/*5		Yes
		TPMT	NM_001346817.1	*1/*1	*1/*1		Yes
		UGT1A1	NM_000463.2	*1/*28	*1/*28		Yes
NA23877	(Pratt VM, et al., 2016)	CYP2B6	NM_000767.4	*1/*1	*1/*1		Yes
		CYP2C8	NM_000770.3	*1/*4	*1A/*1A	Outside Haplotypes Detected
		CYP2C19	NM_000769.2	*1/*2	*1/*2		Yes
		CYP2D6	NM_000106.5	*15/*41	*15/*41		Yes
		CYP3A4	NM_017460.5	*1/*1	*1/*1		Yes
		CYP3A5	NM_000777.4	*3/*3	*3/*3		Yes
		DPYD	NM_000110.3	*1/*1	*1/*1		Yes
		NAT2	NM_000015.2	*4/*5	*4/*5		Yes
		TPMT	NM_001346817.1	*1/*1	*1/*1		Yes
		UGT1A1	NM_000463.2	*1/*28	*1/*28		Yes

## Sheet: Table S5b (PGX Sanger Confirmat
ID	Gene	Transcript	Previously Characterized	Results	Match			Haplotypes
Sample 27	DPYD	NM_000110.3	*9A/*13	*9A/*13	Yes		Match	48
	CYP2D6	NM_000106.5	*4/*41	*4/*41	Yes		Unmatch	0
Sample 28	NAT2	NM_000015.2	*7/*7	*7/*7	Yes		Total	48
Sample 29	TPMT	NM_001346817.1	*1/*3A OR *3B/*3C	*1/*3A or *3B/*3C	Yes		Concordance	1
	DPYD	NM_000110.3	2A/*9A	2A/*9A	Yes
Sample 30	NUDT15	NM_018283.3	*1/*2 OR *3/*6	*1/*2 OR *3/*6	Yes
Sample 31	DPYD	NM_000110.3	*9A/rs67376798 A	*9A/rs67376798 A	Yes
Sample 32	CYP2B6	NM_000767.4	*6/*18	*6/*18	Yes
	TPMT	NM_001346817.1	*1/*3C	*1/*3C	Yes
Sample 33	DPYD	NM_000110.3	*6/*9A+*6	*6/*9A+*6	Yes
Sample 34	CYP2D6	NM_000106.5	*3/*35	*3/*35	Yes
Sample 35	CYP2D6	NM_000106.5	*17/*29	*17/*29	Yes
Sample 36	CYP2D6	NM_000106.5	*1/*6	*1/*6	Yes
Sample 37	DPYD	NM_000110.3	*9A/*9A+*6	*9A/*9A+*6	Yes
Sample 38	CYP2D6	NM_000106.5	*4/*17	*4/*17	Yes
Sample 39	CYP2C9	NM_000771.3	*3/*6	*3/*6	Yes
Sample 40	CYP2C9	NM_000771.3	*1/*9	*1/*9	Yes
Sample 41	TPMT	NM_001346817.1	*1/*8	*1/*8	Yes
Sample 42	CYP2D6	NM_000106.5	*4/*59	*4/*59	Yes
Sample 43	UGT1A1	NM_000463.2	*80+*28/*80+*37	*80+*28/*80+*37	Yes
Sample 44	CYP2D6	NM_000106.5	*2/*59	*2/*59	Yes
Sample 45	CYP2B6	NM_000767.4	*1/*36 OR *6/*22	*1/*36 OR *6/*22	Yes
Sample 46	CYP2D6	NM_000106.5	*2/*49	*2/*49	Yes
Sample 47	UGT1A1	NM_000463.2	*80+*28/*80+*28	*80+*28/*80+*28	Yes

## Sheet: Table S6 (HLA Variants)
ID	Category	Transcript	Previously Reported	Results	Match			Low Resolution	High Resolution
HG00109	HLA-A	NM_002116.7	*01:01/*02:05	*01:01/*02:05	Yes		Match	168	158
	HLA-B	NM_005514.7	*08:01/*44:02	*08:01/*44:02	Yes		Unmatch	2	12
	HLA-C	NM_002117.5	*05:01/*07:01	*05:01/*07:01	Yes		Total	170	170
	HLA-DRB1	NM_002124.3	*03:01/*15:01	*03:01/*15:01	Yes		Concordance	0.988235	0.929412
HG00428	HLA-A	NM_002116.7	*24:02/*30:01	*24:02/*30:01	Yes
	HLA-B	NM_005514.7	*13:02/*46:01	*13:02/*46:01	Yes
	HLA-C	NM_002117.5	*01:02/*06:02	*01:02/*06:02	Yes
	HLA-DRB1	NM_002124.3	*07:01/*11:01	*07:01/*11:01	Yes
HG01350	HLA-A	NM_002116.7	*02:11/*24:02	*02:11/*24:02	Yes
	HLA-B	NM_005514.7	*40:04/*57:01	*40:04/*57:01	Yes
	HLA-C	NM_002117.5	*03:04/*06:02	*03:04/*06:02	Yes
	HLA-DRB1	NM_002124.3	*04:11/*04:11	*04:11/*04:11	Yes
NA02252	HLA-A	NM_002116.7	*02:01/*32:01	*02:01/*32:01	Yes
	HLA-B	NM_005514.7	*40:01/*44:02	*40:01/*44:02	Yes
NA02016	HLA-A	NM_002116.7	*02:01/*30:02	*02:01/*30:02	Yes
	HLA-B	NM_005514.7	*53:01/*58:01	*53:01/*58:01	Yes
	HLA-C	NM_002117.5	*04:01/*07:18	*04:01/*07:01	Partial
	HLA-DRB1	NM_002124.3	*08:04/*14:54	*08:04/*14:01	Partial
	HLA-DQA1	NM_002122.3	*01:05/*04:01	*01:01/*04:01	Partial
	HLA-DQB1	NM_001243961.1	*04:02/*05:01	*04:02/*05:01	Yes
	HLA-DPB1	NM_002121.5	*02:01/*03:01	*02:01/*03:01	Yes
NA18980	HLA-A	NM_002116.7	*11:02/*31:01	*11:02/*31:01	Yes
	HLA-B	NM_005514.7	*13:01/*40:01	*13:01/*40:01	Yes
	HLA-C	NM_002117.5	*03:03/*03:04	*03:03/*03:04	Yes
	HLA-DRB1	NM_002124.3	*08:03/*12:02	*08:03/*12:02	Yes
NA19920	HLA-A	NM_002116.7	*30:02/*74:01	*30:02/*74:01	Yes
	HLA-B	NM_005514.7	*08:01/*57:03	*08:01/*57:03	Yes
	HLA-C	NM_002117.5	*07:01/*07:01	*07:01/*07:01	Yes
	HLA-DRB1	NM_002124.3	*03:01/*15:03	*03:01/*15:03	Yes
	HLA-DQB1	NM_001243961.1	*02:01/*06:02	*02:01/*06:02	Yes
NA09301	HLA-A	NM_002116.7	*23:01/*30:01	*23:01/*30:01	Yes
	HLA-B	NM_005514.7	*13:02/*49:01	*13:02/*49:01	Yes
	HLA-C	NM_002117.5	*06:02/*07:01	*06:02/*07:01	Yes
	HLA-DRB1	NM_002124.3	*07:01/*11:04	*07:01/*11:04	Yes
	HLA-DQA1	NM_002122.3	*02:01/*05:05	*02:01/*05:01	Partial
	HLA-DQB1	NM_001243961.1	*02:02/*03:01	*02:01/*03:01	Partial
	HLA-DPB1	NM_002121.5	*04:01/*17:01	*04:01/*17:01	Yes
NA16654	HLA-A	NM_002116.7	*24:02/*26:01	*24:02/*26:01	Yes
	HLA-B	NM_005514.7	*15:01/*51:01	*15:01/*51:01	Yes
	HLA-C	NM_002117.5	*04:01/*15:02	*04:01/*15:02	Yes
	HLA-DRB1	NM_002124.3	*08:03/*12:02	*08:03/*12:02	Yes
	HLA-DQA1	NM_002122.3	*01:03/*06:01	*01:03/*06:01	Yes
	HLA-DQB1	NM_001243961.1	*03:01/*06:01	*03:01/*06:01	Yes
	HLA-DPB1	NM_002121.5	*02:01/*05:01	*02:01/*05:01	Yes
NA17119	HLA-A	NM_002116.7	*03:01/*74:01	*03:01/*74:01	Yes
	HLA-B	NM_005514.7	*35:01/*42:02	*35:01/*42:01	Partial
	HLA-C	NM_002117.5	*07:18/*17:01	*07:01/*17:01	Partial
	HLA-DRB1	NM_002124.3	*08:04/*08:06	*08:04/*08:06	Yes
	HLA-DQA1	NM_002122.3	*01:02/*05:05	*01:02/*05:01	Partial
	HLA-DQB1	NM_001243961.1	*03:01/*06:02	*03:01/*06:02	Yes
	HLA-DPB1	NM_002121.5	*131:01/*584:01	*17:01/*39:01	No
NA17280	HLA-A	NM_002116.7	*01:01/*11:01	*01:01/*11:01	Yes
	HLA-B	NM_005514.7	*08:01/*18:01	*08:01/*18:01	Yes
	HLA-C	NM_002117.5	*07:01/*07:01	*07:01/*07:01	Yes
	HLA-DRB1	NM_002124.3	*03:01/*11:04	*03:01/*11:04	Yes
	HLA-DQA1	NM_002122.3	*05:01/*05:05	*05:01/*05:01	Partial
	HLA-DQB1	NM_001243961.1	*02:01/*03:01	*02:01/*03:01	Yes
	HLA-DPB1	NM_002121.5	*04:01/*04:02	*04:01/*04:02	Yes
NA17438	HLA-A	NM_002116.7	*24:02/*68:03	*24:02/*68:03	Yes
	HLA-B	NM_005514.7	*35:01/*52:01	*35:01/*52:01	Yes
	HLA-C	NM_002117.5	*03:03/*04:01	*03:03/*04:01	Yes
	HLA-DRB1	NM_002124.3	*04:07/*14:06	*04:07/*14:06	Yes
	HLA-DQA1	NM_002122.3	*03:01/*05:03	*03:01/*05:01	Partial
	HLA-DQB1	NM_001243961.1	*03:01/*03:02	*03:01/*03:02	Yes
	HLA-DPB1	NM_002121.5	*04:02/*14:01	*04:02/*14:01	Yes
NA01712	HLA-A	NM_002116.7	*03:01/*32:01	*03:01/*32:01	Yes
	HLA-B	NM_005514.7	*14:02/*15:02	*14:02/*40:02	Yes
NA01775	HLA-A	NM_002116.7	*30:01/*30:02	*30:01/*30:02	Yes
	HLA-B	NM_005514.7	*13:02	*13:02/*51:01	Yes
NA18939	HLA-A	NM_002116.7	*11:01/*31:01	*11:01/*31:01	Yes
	HLA-B	NM_005514.7	*27:04/*67:01	*27:04/*67:01	Yes
	HLA-C	NM_002117.5	*07:02/*12:02	*07:02/*12:02	Yes
	HLA-DRB1	NM_002124.3	*15:01/*15:01	*15:01/*15:01	Yes
NA19654	HLA-A	NM_002116.7	*26:01/*68:01	*26:01/*68:01	Yes
	HLA-B	NM_005514.7	*18:06/*40:02	*18:06/*40:02	Yes
	HLA-C	NM_002117.5	*03:04/*07:01	*03:04/*07:01	Yes
	HLA-DRB1	NM_002124.3	*04:07/*11:04	*04:07/*11:04	Yes
NA20850	HLA-A	NM_002116.7	*01:01/*02:03	*01:01/*02:03	Yes
	HLA-B	NM_005514.7	*35:03/*38:02	*35:03/*38:02	Yes
	HLA-C	NM_002117.5	*04:01/*07:02	*04:01/*07:02	Yes
	HLA-DRB1	NM_002124.3	*07:01/*15:04	*07:01/*15:04	Yes
NA21116	HLA-A	NM_002116.7	*24:02/*24:17	*24:02/*24:17	Yes
	HLA-B	NM_005514.7	*08:01/*40:06	*08:01/*40:06	Yes
	HLA-C	NM_002117.5	*01:02/*07:02	*01:02/*07:02	Yes
	HLA-DRB1	NM_002124.3	*03:01/*15:01	*03:01/*15:01	Yes

## Sheet: Table S7 (Copy Number Variants)
Sample	Previously Reported	Results	External Confirmation	Comment	Match			Haplotypes
NA01741	NM_000155.3(GALT) - DEL Exons 1-11	NM_000155.3(GALT) - DEL Exons 1-11	Coriell		Yes		Match	34
NA02000	NM_000527.4(LDLR) - DEL Exons 1-14	NM_000527.4(LDLR) - DEL Exons 1-14	Coriell		Yes		Unmatch	2
	NM_017411.3(SMN2) - DEL Exons 8	NM_017411.3(SMN2) - DEL Exons 7-9	Coriell		Yes		Total	36
NA02252	NM_001282310.1(CATSPER2) - DEL 25 Exons	NM_001282310.1(CATSPER2) - DEL Exons 1-13	GeneDx		Yes		Concordance	0.944444
NA02339	NM_004006.2(DMD) - DEL Exons 31-43	NM_004006.2(DMD) - DEL Exons 31-43	Coriell		Yes
NA02408	NM_000527.4(LDLR) - DEL Exons 13-15	NM_000527.4(LDLR) - DEL Exons 13-15	Coriell		Yes
NA02533	NM_020533.2(MCOLN1) - DEL Exons 1-7 (6,450bp)	NM_020533.2(MCOLN1) - DEL Exons 1-7 (del6063bp)	Coriell		Yes		Comment	Definition
NA03782	NM_004006.2(DMD) - DEL Exons 3-17	NM_004006.2(DMD) - DEL Exons 2-17	Coriell		Yes		Below Size Threshold	Below declared size threshold of 200bp
	NM_017411.3(SMN2) - DUP 4 Exons	NM_017411.3(SMN2) - DUP Exons 8	Coriell		Yes		Outside Interval Range	The gene and/or exon is not covered by the assay
NA04099	NM_004006.2(DMD) - DEL Exons 49-52	NM_004006.2(DMD) - DEL Exons 49-52	Coriell		Yes
NA04315	NM_004006.2(DMD) - DEL Exons 44 (148bp)	None	Coriell	Below Size Threshold	No
NA05115	NM_004006.2(DMD) - DEL Exons 45	NM_004006.2(DMD) - DEL Exons 45 (del4182bp)	Coriell		Yes
NA05117	NM_004006.2(DMD) - DEL 45 Exons	NM_004006.2(DMD) - DEL Exons 1-45	Coriell		Yes
	NM_001282310.1:CATSPER2 - DEL 41 Exons	NM_001282310.1:CATSPER2 - DEL Exons 1-15	Coriell		Yes
NA05124	NM_004006.2:DMD - DUP Exons 45-62	NM_004006.2:DMD - DUP Exons 45-61 (dup645673bp)	Coriell		Yes
NA05170	NM_004006.2:DMD - DEL Exons 4-43	NM_004006.2:DMD - DEL Exons 4-43 (del558006bp)	Coriell		Yes
NA06907	NM_003783.3:B3GALT2&NM_024529.4:CDC73 - DEL 18 Exons	NM_003783.3:B3GALT2&NM_024529.4:CDC73 - DEL Exons 1-17	GeneDx		Yes
NA07692	NM_004006.2:DMD - DEL Exons 1-18	NM_004006.2:DMD - DEL Exons 1-18 (del821493bp)	Coriell		Yes
NA09326	NM_001282310.1:CATSPER2 - DEL 41 Exons	NM_001282310.1:CATSPER2 - DEL Exons 1-11	GeneDx		Yes
NA10798	NM_005332.2:HBZ&NM_000517.4:HBA2&NM_000558.4:HBA1 - DEL 30kb (Fil Type Deletion)	NM_005332.2:HBZ&NM_000517.4:HBA2&NM_000558.4:HBA1 - DEL Exons 1-3 (del5187bp)	Coriell		Yes
NA13712	NM_139281.2:WDR36 - DUP 15 Exons	NM_139281.2:WDR36 - DUP Exons 1-9 (dup19598bp)	GeneDx		Yes
NA14732	NM_000500.7:CYP21A2 - DEL Full Gene	NM_000500.7:CYP21A2 - DEL Exons 1-44 (del3854bp)	Coriell		Yes
NA14733	NM_000500.7:CYP21A2 - DEL 30kb	NM_001002029.3:C4B_2&NM_019105.6:TNXB - DEL 15241bp, NM_001002029.3:C4B - DEL Exons 25 (530bp); NM_000500.7:CYP21A2 - DEL Exons 1-10 (del2234bp)	Coriell		Yes
NA14734	NM_000500.7:CYP21A2 - DEL 30kb	NM_001002029.3:C4B_2&NM_019105.6:TNXB - DEL 15241bp, NM_001002029.3:C4B - DEL Exons 25 (530bp); NM_000500.7:CYP21A2 - DEL Exons 1-10 (del2234bp)	Coriell		Yes
NA16000	NM_017411.3:SMN2 - DUP 4 Exons	NM_017411.3:SMN2 - DUP Exons 8 (dup2757bp)	GeneDx		Yes
	NM_078474.2:TM2D3 - DUP 22 Exons	NM_078474.2:TM2D3 - DUP Exons 1-6 (dup19413bp)	GeneDx		Yes
NA21939	NM_000138.4:FBN1 - DEL Exons 42-43	NM_000138.4:FBN1 - DEL Exons 42-44	Coriell		Yes
NA23087	NM_004006.2:DMD - DUP Exons 2-30	NM_004006.2:DMD - DUP Exons 2-25 (dup438741bp)	Coriell		Yes
NA23099	NM_004006.2:DMD - DUP Exons 8-17	NM_004006.2:DMD - DUP Exons 10-16 (dup85902bp)	Coriell		Yes
	NM_139281.2:WDR36 - DEL 7 Exons	NM_139281.2:WDR36 - DEL Exons 6-16	Coriell		Yes
NA23127	NM_004006.2:DMD - DUP Exons 27-28	NM_004006.2:DMD - DUP Exons 27-29 (dup8102bp)	Coriell		Yes
NA23159	NM_004006.2:DMD - DUP Exons 17 (176bp)	None	Coriell	Below Size Threshold	No
NA23385	NM_000238.3:KCNH2 - DEL Exons 12-14	NM_000238.3:KCNH2 - DEL Exons 12-14	Coriell		Yes
Sample 13	NM_000344.3:SMN1&NM_017411.3:SMN2 - DEL 33 Exons	NM_000344.3:SMN1&NM_017411.3:SMN2 - DEL Exons 8-9	GeneDx		Yes
Sample 3	NM_017411.3:SMN2 - DEL 8 Exons	NM_017411.3:SMN2 - DEL Exons 7-9	GeneDx		Yes
Sample 6	NM_001040114.1:MYH11&NM_001143979.1:NDE1 - DUP 164 Exons	NM_001040114.1:MYH11&NM_001143979.1:NDE1 - DUP Exons 1-42	GeneDx		Yes
NA20089	NM_000152.4:GAA - DEL Exons 7-15	None	Coriell	Outside Interval Range
